# Supplementary material for: The application of acupuncture in cardiopathy: A bibliometric analysis based on Web of Science across ten recent years
Source: Front Cardiovasc Med. 2022 Sep 6;9:920491. doi: 10.3389/fcvm.2022.920491 (PMC9485815; doi:10.3389/fcvm.2022.920491)
Supplement: Supplementary file 1 [file Table_1.xls]

## Sheet: savedrecs
A List of 321 Articles Included in this Study
Number	Publication Year	Authors	Article Title	Source Title	UT (Unique WOS ID)
1	2021	Wang, S; Liu, AD; Wang, ZL; Zhang, Y	Efficacy and safety of acupuncture combined with Chinese herbal medicine in the treatment of angina pectoris of coronary heart disease (CHD) A protocol for systematic review and meta analysis	MEDICINE	WOS:000736149900008
2	2021	DeVon, HA; Uwizeye, G; Cai, HY; Shroff, AR; Briller, JE; Ardati, A; Hoppensteadt, D; Rountree, L; Schlaeger, JM	Feasibility and preliminary efficacy of acupuncture for angina in an underserved diverse population	ACUPUNCTURE IN MEDICINE	WOS:000727834500001
3	2021	Gu, CL; Cheng, K; Yang, SQ; Ran, SF; Tai, HY; Gao, XF; Pang, DD	Efficacy on rabbits with arrhythmia: needling acupoint of Neiguan (PC6) at shallow or deep depth, and retaining needles for 10, 20, or 30 min	JOURNAL OF TRADITIONAL CHINESE MEDICINE	WOS:000729184100001
4	2021	Zhuang, Y; Zhou, J; Zhou, YM; Chen, J; Wu, P; Lyu, PR; Wan, M; Luo, LJ; Cai, DJ; Liang, FR	Influence of Acupuncture on Microcirculation Perfusion of Pericardium Meridian and Heart in Acute Myocardial Ischemia Model Rats	CHINESE JOURNAL OF INTEGRATIVE MEDICINE	WOS:000721647700001
5	2021	Li, HY; Liu, AD; Liu, ZH; Cheng, GY; Cui, JF; Li, SD; Li, PF; Xin, YN; Liu, YH	Evaluation of the effectiveness and safety of acupuncture in the treatment of premature ventricular contractions A protocol for systematic review and meta-analysis	MEDICINE	WOS:000727992700005
6	2021	Carandina, A; Rodrigues, GD; Di Francesco, P; Filtz, A; Bellocchi, C; Furlan, L; Carugo, S; Montano, N; Tobaldini, E	Effects of transcutaneous auricular vagus nerve stimulation on cardiovascular autonomic control in health and disease	AUTONOMIC NEUROSCIENCE-BASIC & CLINICAL	WOS:000707802600001
7	2021	Xiao, LY; Li, Z; Du, YZ; Shi, HY; Yang, SQ; Zhang, YX; Li, RY; Lin, WL; Wang, HY; Dai, XY	Acupuncture for Hypertension in Animal Models: A Systematic Review and Meta-Analysis	EVIDENCE-BASED COMPLEMENTARY AND ALTERNATIVE MEDICINE	WOS:000747958800009
8	2021	Zhu, FY; Yin, S; Zheng, G; Zhong, Y; Gan, DH; Deng, L; Chen, SM; Yang, LY; Li, LY	Acupuncture for heart failure: a Bayesian network systematic review and meta-analysis protocol	ANNALS OF PALLIATIVE MEDICINE	WOS:000714973900010
9	2021	Shen, M; Huang, JK; Qiu, T	Quality of the Evidence Supporting the Role of Acupuncture for Stable Angina Pectoris: An Umbrella Review of Systematic Reviews	FRONTIERS IN CARDIOVASCULAR MEDICINE	WOS:000710440200001
10	2021	Tang, J; Ren, WX; Liu, YQ; Gao, H; Wang, YL; Huang, SS	Effects of post-treatment electroacupuncture on ventricular monophasic action potential and cardiac function in a rat model of ischemia/reperfusion injury	ACUPUNCTURE IN MEDICINE	WOS:000702456300001
11	2021	Tang, XW; Yang, JG; Feng, Z; Piao, JY; Yan, QH; Gao, C	Study of Scraping with Copper Stone Based on Theory of Midnight-Noon Ebb-Flow in Angina Pectoris with Coronary Heart Disease of Qi Stagnation and Blood Stasis	EVIDENCE-BASED COMPLEMENTARY AND ALTERNATIVE MEDICINE	WOS:000700365700001
12	2021	Tu, MQ; Jiang, YL; Yu, J; Hu, HT; Liao, BJ; He, XF; Fang, JQ	Acupuncture for treating chronic stable angina pectoris associated anxiety and depression: A systematic review and meta-analysis	COMPLEMENTARY THERAPIES IN CLINICAL PRACTICE	WOS:000705450700009
13	2021	Bai, H; Gu, RJ; Chen, LY; Qian, Y; Yu, ML; Xu, SL; Xia, XF; Liu, YC; Zhang, HR; Gu, YH; Lu, SF	Electroacupuncture interventions alleviates myocardial ischemia reperfusion injury through regulating gut microbiota in rats	MICROVASCULAR RESEARCH	WOS:000697776700001
14	2021	He, JR; Jiao, LH; Xu, M; Gong, R; Guo, Z	A randomized controlled protocol on the effect of moxibustion on the cardiac function and quality of life in patients with chronic heart failure	MEDICINE	WOS:000683492600003
15	2021	Li, DHE; Xie, J; Ren, YL; Zheng, H; Lyu, JL; Leng, JY; Zhang, LL; Zhang, J; Fan, HL; Liang, FR	Effectiveness and Safety of Acupoint Application of Guan Xin Su He Pill for Patients with Chronic Stable Angina Pectoris: A Multi-Center, Randomized Controlled Trial	CHINESE JOURNAL OF INTEGRATIVE MEDICINE	WOS:000684771600001
16	2021	Tu, JF; Wang, LQ; Liu, JH; Qi, YS; Tian, ZX; Wang, Y; Yang, JW; Shi, GX; Kang, SB; Liu, CZ	Home-based transcutaneous electrical acupoint stimulation for hypertension: a randomized controlled pilot trial	HYPERTENSION RESEARCH	WOS:000682387100001
17	2021	Li, JL; Wang, LQ; Zhang, N; Su, XT; Lin, Y; Yang, JW; Shi, GX; Liu, CZ	Acupuncture as an adjunctive therapy for arrhythmia: a Delphi expert consensus survey	CARDIOVASCULAR DIAGNOSIS AND THERAPY	WOS:000687811900001
18	2021	Guo, HH; Jing, XY; Chen, H; Xu, HX; Zhu, BM	STAT3 but Not STAT5 Contributes to the Protective Effect of Electroacupuncture Against Myocardial Ischemia/Reperfusion Injury in Mice	FRONTIERS IN MEDICINE	WOS:000675868200001
19	2021	Yuan, J; Wang, JM; Li, ZW; Zhang, CS; Cheng, B; Yang, SH; Liu, BT; Zhu, LJ; Cai, DJ; Yu, SG	Full-length transcriptome analysis reveals the mechanism of acupuncture at PC6 improves cardiac function in myocardial ischemia model	CHINESE MEDICINE	WOS:000672370500001
20	2021	Wang, SH; Xu, JT; Hu, XJ; Cui, J	Acupuncture combined with western medicine for the treatment of hypertension A protocol for an updated systematic review and meta-analysis	MEDICINE	WOS:000664672200050
21	2021	Wang, L; Yang, NN; Shi, GX; Wang, LQ; Li, QQ; Yang, JW; Liu, CZ	Acupuncture Attenuates Blood Pressure via Inducing the Expression of nNOS	EVIDENCE-BASED COMPLEMENTARY AND ALTERNATIVE MEDICINE	WOS:000670630200003
22	2021	Wang, N; Ma, JP; Ma, Y; Lu, LH; Ma, C; Qin, P; Gao, EH; Zuo, MZ; Yang, J; Yang, LF	Electroacupuncture Pretreatment Mitigates Myocardial Ischemia/Reperfusion Injury via XBP1/GRP78/Akt Pathway	FRONTIERS IN CARDIOVASCULAR MEDICINE	WOS:000667047700001
23	2021	Gao, HR; Wu, ZJ; Wu, SB; Gao, HY; Wang, J; Zhang, JL; Zhou, MQ	Roles of central orexinergic system on cardiovascular function and acupuncture on intervention of cardiovascular risk: Orexinergic system mediate the role of acupuncture	NEUROPEPTIDES	WOS:000651621300005
24	2021	Han, YL; Chen, S; Peng, XM	Electroacupuncture Pretreatment at Neiguan (PC 6) attenuates autophagy in rats with myocardial ischemia reperfusion through the phosphatidylinositol 3-kinase-Akt-mammalian target of rapamycin pathway	JOURNAL OF TRADITIONAL CHINESE MEDICINE	WOS:000659329900015
25	2021	Lu, SF; Wang, JM; Yuan, J; Yang, WX; Chen, LY; Zhang, T; Jing, XY; Zhuang, Y; Zhang, CS; Fu, SP; Yu, ML	Electroacupuncture improves cardiac function and reduces infarct size by modulating cardiac autonomic remodeling in a mouse model of myocardial ischemia	ACUPUNCTURE IN MEDICINE	WOS:000660563800001
26	2021	Li, J; Peng, C; Lai, DJ; Fang, YJ; Luo, DH; Zhou, ZM; Li, CY; Lai, XS	PET-CT and RNA sequencing reveal novel targets for acupuncture-induced lowering of blood pressure in spontaneously hypertensive rats	SCIENTIFIC REPORTS	WOS:000659147000007
27	2021	Hu, WS; Lin, CL; Hsu, CY	Effect of acupuncture on atrial fibrillation stratified by CHA(2)DS(2)-VASc score-a nationwide cohort investigation	QJM-AN INTERNATIONAL JOURNAL OF MEDICINE	WOS:000745979100009
28	2021	Wu, JJ; Zhang, XD; Zhao, JP; Xue, YJ; Yu, PC; Wu, XL; Liu, QG	Clinical study on acupuncture treatment of hypertension with hyperactivity of liver yang	MEDICINE	WOS:000658917200048
29	2021	Zhao, L; Song, QQ; Wu, HQ; Wang, YL; Wu, JI; Fang, JL; Li, ZG	Acupuncture as Adjuvant Therapy for Treating Stable Angina Pectoris with Moderate Coronary Artery Lesions and the Mechanism of Heart-Brain Interactions: A Randomized Controlled Trial Protocol	EVIDENCE-BASED COMPLEMENTARY AND ALTERNATIVE MEDICINE	WOS:000664978000003
30	2021	Yu, J; Wei, Y; Jing, Y; Gao, YL	Effect of acupuncture on essential hypertension A protocol for systematic review and meta-analysis	MEDICINE	WOS:000658956900082
31	2021	Liang, JR; Wu, JJ; Zhang, XD; Hao, XM; Zeng, TX; Sun, J; Ji, Z; Park, K; Li, KM; Liu, QG	Proteomics analysis of the hypothalamus in spontaneously hypertensive rats treated with twirling reinforcing manipulation, twirling reducing manipulation or electroacupuncture	EXPERIMENTAL AND THERAPEUTIC MEDICINE	WOS:000623943100001
32	2021	Seo, BN; Kwon, O; Lee, S; Kim, HS; Kang, KW; Seol, IC; Shin, C; Choi, SM	Effects of Acupuncture on Lowering Blood Pressure in Postmenopausal Women with Prehypertension or Stage 1 Hypertension: A Propensity Score-Matched Analysis	JOURNAL OF CLINICAL MEDICINE	WOS:000638619300001
33	2021	Wang, JY; Yao, L; Wu, XL; Guo, Q; Sun, SX; Li, J; Shi, GQ; Caldwell, RB; Caldwell, RW; Chen, YJ	Protection against Doxorubicin-Induced Cardiotoxicity through Modulating iNOS/ARG 2 Balance by Electroacupuncture at PC6	OXIDATIVE MEDICINE AND CELLULAR LONGEVITY	WOS:000637391400001
34	2021	Verma, N; Rastogi, S; Chia, YC; Siddique, S; Turana, Y; Cheng, HM; Sogunuru, GP; Tay, JC; Teo, BW; Wang, TD; Tsoi, KKF; Kario, K	Non-pharmacological management of hypertension	JOURNAL OF CLINICAL HYPERTENSION	WOS:000630215300001
35	2021	Han, YL; Chen, S; Wang, H; Peng, XM	Electroacupuncture Pretreatment Regulates Apoptosis of Myocardial Ischemia-Reperfusion Injury in Rats Through RhoA/p38MAPK Pathway Mediated by miR-133a-5p	EVIDENCE-BASED COMPLEMENTARY AND ALTERNATIVE MEDICINE	WOS:000631903500003
36	2021	Wang, Y; Shi, GX; Tian, ZX; Liu, JH; Qi, YS; Tu, JF; Yang, JW; Wang, LQ; Liu, CZ	Transcutaneous electrical acupoint stimulation for high-normal blood pressure: study protocol for a randomized controlled pilot trial	TRIALS	WOS:000620611900001
37	2021	Zhang, JP; Lyu, T; Yang, YC; Wang, YJ; Zheng, Y; Qu, SS; Zhang, ZN; Cai, XW; Tang, CZ; Huang, Y	Acupuncture at LR3 and KI3 shows a control effect on essential hypertension and targeted action on cerebral regions related to blood pressure regulation: a resting state functional magnetic resonance imaging study	ACUPUNCTURE IN MEDICINE	WOS:000613008900005
38	2021	Locker, C; Mallory, MJ; Bauer, BA; Friedman, PA; Dearani, J; King, KS; Erdman, M; Deshmukh, A; Wittwer, ED; Crestanello, JA; Schaff, H	ACUPUNCTURE TREATMENT FOR ATRIAL FIBRILLATION IN THE POST-OPERATIVE CARDIO-THORACIC SETTING- A FEASIBILITY PILOT STUDY	JOURNAL OF THE AMERICAN COLLEGE OF CARDIOLOGY	WOS:000647487500366
39	2021	Kimura, K; Kitagawa, Y; Tajima, F	Effects of a Single Session of Acupuncture Treatment on Blood Pressure and Heart Rate Variability in Patients with Mild Hypertension	JOURNAL OF ALTERNATIVE AND COMPLEMENTARY MEDICINE	WOS:000614576800001
40	2021	Zhou, X; Wu, QN; Liu, ML; Zhu, WF; Ren, Q; Wang, YP; Sun, X; Chen, JR	Moxibustion for Essential Hypertension and Hypertensive Symptoms: A Systematic Review of 18 Randomized Controlled Trials	COMPLEMENTARY MEDICINE RESEARCH	WOS:000612497700001
41	2021	Jiang, L; Deng, ZX; Zhang, HC; Li, Y; Wang, TT; Xie, W	Acupoint for angina pectoris A protocol for systematic review and meta-analysis	MEDICINE	WOS:000612835100092
42	2021	Lin, Y; Wang, X; Li, XB; Wu, BQ; Zhang, ZH; Guo, WH; Wu, CC; Chen, X; Chen, ML; Dai, Z; Chen, FY; Zhu, R; Liang, CX; Tian, YP; Yang, G; Yan, CQ; Lu, J; Wang, HY; Li, JL; Tu, JF; Li, HW; Yang, DD; Yu, FT; Wang, Y; Yang, JW; Shi, GX; Yan, SY; Wang, LQ; Liu, CZ	Acupuncture for persistent atrial fibrillation after catheter ablation: study protocol for a pilot randomized controlled trial	TRIALS	WOS:000608253300004
43	2021	Wang, JM; Yang, MX; Wu, QF; Chen, J; Deng, SF; Chen, L; Wei, DN; Liang, FR	Improvement of intestinal flora: accompany with the antihypertensive effect of electroacupuncture on stage 1 hypertension	CHINESE MEDICINE	WOS:000608222800003
44	2021	Bicer, S; Unsal, A; Tasci, S; Demir, G; Ceyhan, YS	The Effect of Acupressure on Blood Pressure Level and Pulse Rate in Individuals With Essential Hypertension A Randomized Controlled Trial	HOLISTIC NURSING PRACTICE	WOS:000596041700007
45	2021	Huang, CY; Huang, MC; Sun, MF; Lin, CL; Wu, MY; Lin, WC; Yen, HR	Acupuncture Treatment Reduced the Risk of Coronary Heart Disease in Patients with Depression: A Propensity-Score Matched Cohort Study	NEUROPSYCHIATRIC DISEASE AND TREATMENT	WOS:000672806000008
46	2021	Takahashi, H; Nabeta, T; Waki, H; Takeoka, K; Kawahata, H; Ideguchi, N; Aoki, M; Ogihara, T	Effect of Electroacupuncture on Stress-induced High Blood Pressure via Autonomic Nervous System in Normotensive Young Adults	ACUPUNCTURE & ELECTRO-THERAPEUTICS RESEARCH	WOS:000617528000002
47	2021	Xiao, MX; Lu, CH; Ta, N; Wei, HC; Tang, XJ	Analyzing the effect of moxibustion treatment using the maximum instantaneous frequency of photoplethysmogram signals based on Hilbert-Huang transforms	INTERNATIONAL JOURNAL OF DISTRIBUTED SENSOR NETWORKS	WOS:000617256800001
48	2021	Cui, HM; Wu, F; Wang, WT; Qian, J; Li, J; Fan, M	Acupuncture Anesthesia for Radiofrequency Catheter Ablation in Treatment of Persistent Atrial Fibrillation: A Case Report	CHINESE JOURNAL OF INTEGRATIVE MEDICINE	WOS:000584331200001
49	2021	Fu, YM; Li, J; Wu, S; Wang, H	Electroacupuncture pretreatment promotes angiogenesis via hypoxia-inducible factor 1 alpha and vascular endothelial growth factor in a rat model of chronic myocardial ischemia	ACUPUNCTURE IN MEDICINE	WOS:000629179800001
50	2021	Ton, G; Yang, YC; Lee, LW; Ho, WC; Chen, YH; Yen, HR; Lee, YC	Acupuncture Decreased the Risk of Coronary Heart Disease in Patients with Osteoarthritis in Taiwan: A Nationwide Matched Cohort Study	JOURNAL OF ALTERNATIVE AND COMPLEMENTARY MEDICINE	WOS:000556941300001
51	2021	Jung, H; Yeo, S; Lim, S	Effects of acupuncture on cardiovascular risks in patients with hypertension: a Korean cohort study	ACUPUNCTURE IN MEDICINE	WOS:000629781500001
52	2021	Yang, MX; Sun, MS; Du, T; Long, HL; Chen, J; Liang, FR; Lao, LX	The efficacy of acupuncture for stable angina pectoris: A systematic review and meta-analysis	EUROPEAN JOURNAL OF PREVENTIVE CARDIOLOGY	WOS:000491922300001
53	2020	Guo, ZL; Samaniego, T; Malik, S	Stimulation of Auricular Vagal Nerves Attenuates Pressor Cardiovascular Responses through Influence on Medullary nuclei	FASEB JOURNAL	WOS:000546107902238
54	2020	Tjen-A-Looi, S; Xie, LF; Fu, LW; Nguyen, L; Malik, S	Immuno-Sympathoinhibitory targeted Electroacupuncture Treatment Enhanced Blood Pressure Lowering Responsiveness in Middle-Aged Hypertensive Patients	FASEB JOURNAL	WOS:000546107902092
55	2020	Sun, HJ; Li, XY; Lou, JL; Zhang, YJ; Jiang, YL; Fang, JQ	Acupuncture and related therapies for treating stable angina pectoris A protocol of an overview of systematic reviews and meta-analysis	MEDICINE	WOS:000612839600063
56	2020	Xue, YX; Zhang, XL; Yang, QQ; Zhang, YJ; Liu, ZZ; Lu, W; Huang, W	Acupuncture and related therapies for stable angina pectoris A protocol for network meta-analysis	MEDICINE	WOS:000612839600084
57	2020	Liu, Y; Dai, DS; Huang, KL; Zhuang, R; Ma, LY; Liu, BR; Pan, Y; Zhang, LJ	The efficacy and safety of acupuncture for patients with post-percutaneous coronary intervention depression A protocol for systematic review and meta analysis	MEDICINE	WOS:000612838800074
58	2020	Thi Mai Nguyen, H; Lee, DY; Wu, HM; Hsieh, CL	Auricular Acupuncture to Lower Blood Pressure Involves the Adrenal Gland in Spontaneously Hypertensive Rats	EVIDENCE-BASED COMPLEMENTARY AND ALTERNATIVE MEDICINE	WOS:000596510200001
59	2020	He, ZX; Yang, Y; Wen, Q; Yin, T; Li, ZJ; Ma, PH; Zheng, H; Yang, YH; Jiang, YL; Fang, JQ; Lan, L; Zeng, F	Acupuncture for chronic stable angina pectoris based on the theory of Meridian-Viscera Association: study protocol for a multicenter randomized controlled trial	TRIALS	WOS:000587119700001
60	2020	Yu, J; Jiang, YL; Tu, MQ; Liao, BJ; Fang, JQ	Investigating Prescriptions and Mechanisms of Acupuncture for Chronic Stable Angina Pectoris: An Association Rule Mining and Network Analysis Study	EVIDENCE-BASED COMPLEMENTARY AND ALTERNATIVE MEDICINE	WOS:000588284900001
61	2020	Wang, XZ; Huang, M; Yang, HW; Zhang, D; Yao, W; Xia, Y; Ding, GH	Mast Cell Degranulation and Adenosine Release:Acupoint Specificity for Effect of Electroacupuncture on Pituitrin-Induced Acute Heart Bradycardia in Rabbits	EVIDENCE-BASED COMPLEMENTARY AND ALTERNATIVE MEDICINE	WOS:000583241300001
62	2020	Zhang, XD; Zhao, JP; Wu, JJ; Xie, Q; Wang, Y; Liu, QG	A protocol for systematic review and meta-analysis of the effect of acupoint therapy for essential hypertension	MEDICINE	WOS:000579119300036
63	2020	Zhou, X; Wu, QN; Zhang, GC; Wang, YP; Li, SQ; Wang, BY; Chen, ZH; Zhu, WF; Wang, F; Gan, C	Heat-sensitive moxibustion self-administration in patients in the community with primary hypertension A protocol for a multi-center, pragmatic, non-randomized trial	MEDICINE	WOS:000579298600061
64	2020	Fan, H; Yang, JW; Huang, J; Wang, L; Yang, NN; Tu, JF; Liu, CZ	Peroxisome proliferator-activated receptor-gamma mediates the antihypertensive effects of acupuncture in spontaneously hypertensive rats	NEUROREPORT	WOS:000562498200002
65	2020	Palma, F; Fontanesi, F; Neri, I; Xholli, A; Facchinetti, F; Cagnacci, A	Blood pressure and cardiovascular risk factors in women treated for climacteric symptoms with acupuncture, phytoestrogens, or hormones	MENOPAUSE-THE JOURNAL OF THE NORTH AMERICAN MENOPAUSE SOCIETY	WOS:000612089000016
66	2020	Xin, JJ; Dai, QF; Lu, FY; Zhao, YX; Liu, Q; Cui, JJ; Xu, DS; Bai, WZ; Jing, XH; Gao, JH; Yu, XC	Antihypertensive and Antifibrosis Effects of Acupuncture at PC6 Acupoints in Spontaneously Hypertensive Rats and the Underlying Mechanisms	FRONTIERS IN PHYSIOLOGY	WOS:000568561700001
67	2020	Ye, YM; Birnbaum, Y; Widen, SG; Zhang, ZH; Zhu, SP; Bajaj, M; Chen, H	Acupuncture Reduces Hypertrophy and Cardiac Fibrosis, and Improves Heart Function in Mice with Diabetic Cardiomyopathy	CARDIOVASCULAR DRUGS AND THERAPY	WOS:000557131000001
68	2020	Chen, JR; Chen, DP; Ren, Q; Zhu, WF; Xu, S; Lu, L; Chen, XF; Yan, DM; Nie, HY; Zhou, X	Acupuncture and related techniques for obesity and cardiovascular risk factors: a systematic review and meta-regression analysis	ACUPUNCTURE IN MEDICINE	WOS:000554346700002
69	2020	Rahman, HS; Ahmad, GA; Mustapha, B; Al-Rawi, HA; Hussein, RH; Amin, K; Othman, HH; Abdullah, R	Wet cupping therapy ameliorates pain in patients with hyperlipidemia, hypertension, and diabetes: A controlled clinical study	INTERNATIONAL JOURNAL OF SURGERY OPEN	WOS:000582277600002
70	2020	Wang, CA; Liang, X; Yu, Y; Li, YL; Wen, XH; Liu, M	Electroacupuncture pretreatment alleviates myocardial injury through regulating mitochondrial function	EUROPEAN JOURNAL OF MEDICAL RESEARCH	WOS:000560016000001
71	2020	Hong, S; Ahn, L; Kwon, J; Choi, DJ	Acupuncture for Regulating Blood Pressure of Stroke Patients: A Systematic Review and Meta-Analysis	JOURNAL OF ALTERNATIVE AND COMPLEMENTARY MEDICINE	WOS:000556940200001
72	2020	Tu, MQ; Jiang, YL; Yu, J; Liao, BJ; Fang, JQ	Acupuncture for treating chronic stable angina pectoris-associated anxiety and depression A protocol for systematic review and meta-analysis	MEDICINE	WOS:000562693800144
73	2020	Armstrong, K; Gokal, R; Todorsky, W	Neuromodulating Influence of Two Electroacupuncture Treatments on Heart Rate Variability, Stress, and Vagal Activity	JOURNAL OF ALTERNATIVE AND COMPLEMENTARY MEDICINE	WOS:000549572400001
74	2020	Yang, QQ; Mao, HF; Chen, X; Zhang, YJ; Zhang, XL; Liu, ZZ; Jiang, GD; Huang, W	Neiguan (PC6)-based acupuncture pretreatment for myocardial ischemia reperfusion injury A protocol for preclinical systematic review and meta-analysis	MEDICINE	WOS:000557511400021
75	2020	Ren, YL; Chen, ZH; Wang, R; Yu, Y; Li, DH; He, YG	Electroacupuncture improves myocardial ischemia injury via activation of adenosine receptors	PURINERGIC SIGNALLING	WOS:000547545900001
76	2020	Xiao, Y; Chen, WY; Zhong, ZH; Ding, L; Bai, H; Chen, H; Zhang, HR; Gu, YH; Lu, SF	Electroacupuncture preconditioning attenuates myocardial ischemia-reperfusion injury by inhibiting mitophagy mediated by the mTORC1-ULK1-FUNDC1 pathway	BIOMEDICINE & PHARMACOTHERAPY	WOS:000543493200043
77	2020	Tian, ZX; Liu, CZ; Qi, YS; Tu, JF; Lin, Y; Wang, Y; Yang, JW; Shi, GX; Liu, JH; Wang, LQ	Transcutaneous electrical acupoint stimulation for stage 1 hypertension: protocol for a randomized controlled pilot trial	TRIALS	WOS:000543400900008
78	2020	Zhao, ZH; Zhou, Y; Li, WH; Tang, ZH; Xia, TW; Han-Li	Auricular Acupressure in Patients with Hypertension and Insomnia: A Systematic Review and Meta-Analysis	EVIDENCE-BASED COMPLEMENTARY AND ALTERNATIVE MEDICINE	WOS:000546141800005
79	2020	Fan, H; Yang, JW; Wang, LQ; Huang, J; Lin, LL; Wang, Y; Zhang, N; Liu, CZ	The Hypotensive Role of Acupuncture in Hypertension: Clinical Study and Mechanistic Study	FRONTIERS IN AGING NEUROSCIENCE	WOS:000540484500001
80	2020	Zhang, JY; Zhu, LW; Li, HY; Tang, Q	Electroacupuncture Pretreatment as a Novel Avenue to Protect Heart against Ischemia and Reperfusion Injury	EVIDENCE-BASED COMPLEMENTARY AND ALTERNATIVE MEDICINE	WOS:000538146600003
81	2020	Chen, C; Zhu, XY; Zhou, K; Li, D; Lin, Q	Cardioprotective effect of acupuncture for percutaneous coronary intervention-related myocardial injury in patients with coronary artery disease A protocol for systematic review and meta-analysis	MEDICINE	WOS:000551506600042
82	2020	Zhang, T; Yang, WX; Wang, YL; Yuan, J; Qian, Y; Sun, QM; Yu, ML; Fu, SP; Xu, B; Lu, SF	Electroacupuncture preconditioning attenuates acute myocardial ischemia injury through inhibiting NLRP3 inflammasome activation in mice	LIFE SCIENCES	WOS:000524467100005
83	2020	Celik, M; Yucel, HE; Sivri, S; Sokmen, E; Ucar, C	Wet Cupping Therapy Improves the Parameters of Ventricular Repolarization	JOURNAL OF ACUPUNCTURE AND MERIDIAN STUDIES	WOS:000566925000002
84	2020	Wu, X; Wang, K; Cui, S; Wu, SB; Zhu, GQ; Zhou, MQ	Electroacupuncture Ameliorates Acute Myocardial Ischemia: A Potential Role of the Locus Coeruleus	EVIDENCE-BASED COMPLEMENTARY AND ALTERNATIVE MEDICINE	WOS:000526863800007
85	2020	Slostad, B; Khalsa, T; Young, K; Guerra, H; Bhagra, A	A case-based approach to integrative medicine for cardiovascular disease prevention	JOURNAL OF INTEGRATIVE MEDICINE-JIM	WOS:000519993900007
86	2020	Khoram, B; Yoosefinejad, AK; Rivaz, M; Naja, SS	Investigating the Effect of Acupressure on the Patients' Anxiety Before Open-Heart Surgery: A Randomized Clinical Trial	JOURNAL OF ACUPUNCTURE AND MERIDIAN STUDIES	WOS:000605331100002
87	2020	Feng, PP; Wu, ZM; Liu, H; Shen, YF; Yao, X; Li, XW; Shen, Z	Electroacupuncture Improved Chronic Cerebral Hypoperfusion-Induced Anxiety-Like Behavior and Memory Impairments in Spontaneously Hypertensive Rats by Downregulating the ACE/Ang II/AT1R Axis and Upregulating the ACE2/Ang-(1-7)/MasR Axis	NEURAL PLASTICITY	WOS:000522087700002
88	2020	Huang, KY; Huang, CJ; Hsu, CH	Efficacy of Acupuncture in the Treatment of Elderly Patients with Hypertension in Home Health Care: A Randomized Controlled Trial	JOURNAL OF ALTERNATIVE AND COMPLEMENTARY MEDICINE	WOS:000512739100001
89	2020	Shin, JH; Fan, Y; Kim, DH; Jang, HB; Chang, S; Ryu, Y; Bae, JH; Lee, S; Lee, BH; Steffensen, SC; Yang, CH; Kim, HY	Paired mechanical and electrical acupuncture of neurogenic spots induces opioid-mediated suppression of hypertension in rats	JOURNAL OF PHYSIOLOGICAL SCIENCES	WOS:000511456200001
90	2020	Wang, K; Ju, ZY; Chen, CL; Fan, SD; Pei, LJ; Feng, CC; Wang, FJ; Cui, HS; Zhou, J	Cardioprotective effect of electroacupuncture in cardiopulmonary bypass through apelin/APJ signaling	LIFE SCIENCES	WOS:000507966000026
91	2020	Phillips, J	Acupuncture for hypertension	RESEARCH IN NURSING & HEALTH	WOS:000505290200001
92	2020	Liang, YL; Zhang, ZF; Lv, TY; Shen, ZX; Wang, X; Lv, SL; Sun, DY; Fang, CY	Moxibustion at CV 8 alleviates the myocardial inflammatory response in rats with long-term exercise-induced fatigue through inhibition of the p38 MAPK/NF-kappa beta signaling pathway	ACUPUNCTURE & ELECTRO-THERAPEUTICS RESEARCH	WOS:000566472200003
93	2020	Wang, HY; Xie, XL; Zhao, GF; Yang, S; Li, JF	The role of acupuncture in cardiac anesthesia: a meta-analysis	INTERNATIONAL JOURNAL OF CLINICAL AND EXPERIMENTAL MEDICINE	WOS:000572495600017
94	2020	Wang, JS; Yu, XD; Deng, S; Yuan, HW; Li, HS	Acupuncture on treating angina pectoris A systematic review	MEDICINE	WOS:000525864100021
95	2020	Silva, MVFP; Lustosa, TC; Arai, VJ; Patriota, TLGC; Lira, MPF; Lins, OL; Chalegre, ST; Kamilla, BBAS; Secundo, IV; Pedrosa, RP	Effects of acupuncture on obstructive sleep apnea severity, blood pressure control and quality of life in patients with hypertension: A randomized controlled trial	JOURNAL OF SLEEP RESEARCH	WOS:000503966900001
96	2020	Guo, JK; Xu, JS; Chen, TB; Xu, MM; Liu, ST; Zhang, CX; Ke, LJ; Zhou, JW; Wang, Q; Rao, PF	Effects of TAT-SOD at Acupoints on Essential Hypertension by Monitoring Meridians Electrical Potential	CHINESE JOURNAL OF INTEGRATIVE MEDICINE	WOS:000491940100005
97	2020	Gao, JL; Chen, G; He, HQ; Liu, C; He, QY; Li, J; Wang, J	The effect of auricular therapy on blood pressure: A systematic review and meta-analysis	EUROPEAN JOURNAL OF CARDIOVASCULAR NURSING	WOS:000489395900001
98	2019	Tjen-A-Looi, SC; Fu, LW; Xie, LF; Li, P; Malik, S	Blood Pressure Regulation Using Electroacupuncture in Middle-Aged Hypertensive Women Associated With Mitochondrial Beta-Oxidation	FASEB JOURNAL	WOS:000496555204251
99	2019	Dai, QF; Gao, JH; Xin, JJ; Liu, Q; Jing, XH; Yu, XC	The Role of Adenosine A2b Receptor in Mediating the Cardioprotection of Electroacupuncture Pretreatment via Influencing Ca2+ Key Regulators	EVIDENCE-BASED COMPLEMENTARY AND ALTERNATIVE MEDICINE	WOS:000503793600001
100	2019	Liang, BX; Yan, C; Zhang, L; Yang, ZQ; Wang, LJ; Xian, SX; Lu, L	The Effect of Acupuncture and Moxibustion on Heart Function in Heart Failure Patients: A Systematic Review and Meta-Analysis	EVIDENCE-BASED COMPLEMENTARY AND ALTERNATIVE MEDICINE	WOS:000497388700007
101	2019	Yong, Y; Guo, J; Zheng, DY; Li, YH; Chen, W; Wang, J; Chen, WT; Wang, K; Wang, YQ	Electroacupuncture pretreatment attenuates brain injury in a mouse model of cardiac arrest and cardiopulmonary resuscitation via the AKT/eNOS pathway	LIFE SCIENCES	WOS:000492345900018
102	2019	Malik, S; Samaniego, T; Guo, ZL	Adenosine Receptor A(2a), but Not A(1) in the rVLM Participates Along With Opioids in Acupuncture-Mediated Inhibition of Excitatory Cardiovascular Reflexes	FRONTIERS IN NEUROSCIENCE	WOS:000497573300001
103	2019	Zhang, HR; Bai, H; Yang, E; Zhong, ZH; Chen, WY; Xiao, Y; Gu, YH; Lu, SF	Effect of moxibustion preconditioning on autophagy-related proteins in rats with myocardial ischemia reperfusion injury	ANNALS OF TRANSLATIONAL MEDICINE	WOS:000493918300045
104	2019	Zhao, L; Li, DH; Zheng, H; Chang, XR; Cui, J; Wang, RH; Shi, J; Fan, HL; Li, Y; Sun, X; Zhang, FW; Wu, X; Liang, FR	Acupuncture as Adjunctive Therapy for Chronic Stable Angina: A Randomized Clinical Trial	JAMA INTERNAL MEDICINE	WOS:000492026400013
105	2019	Vasokolaei, ZR; Rejeh, N; Heravi-Karimooi, M; Tadrisi, SD; Saatchi, K; Poshtchaman, Z; Sieloff, C; Vaismoradi, M	Comparison of the Effects of Hand Reflexology versus Acupressure on Anxiety and Vital Signs in Female Patients with Coronary Artery Diseases	HEALTHCARE	WOS:000464183400001
106	2019	Sun, J; Ashley, J; Kellawan, JM	Can Acupuncture Treatment of Hypertension Improve Brain Health? A Mini Review	FRONTIERS IN AGING NEUROSCIENCE	WOS:000485695600002
107	2019	Ji, Z; Zhang, Y; Liang, JR; Wu, JJ; Jia, WR; Wang, ZY; Liu, QG	Effects of electroacupuncture at Taichong (LR 3) and Baihui (DU 20) on cardiac hypertrophy in rats with spontaneous hypertension	JOURNAL OF TRADITIONAL CHINESE MEDICINE	WOS:000482871100007
108	2019	Zhang, LL; Lai, H; Li, L; Song, XL; Wang, GR; Fan, XN; Liu, J; Yang, S; Wang, S	Effects of acupuncture with needle manipulation at different frequencies for patients with hypertension: Result of a 24-week clinical observation	COMPLEMENTARY THERAPIES IN MEDICINE	WOS:000478710300023
109	2019	Zhang, YL; Li, Y; Wang, J; Tan, NN; Liu, JJ; Du, KJ; Zhang, M; Wang, Y; Zhao, HH; Wang, W	The effectiveness of moxibustion for stable angina pectoris A meta-analysis and trial sequential analysis protocol	MEDICINE	WOS:000486378600057
110	2019	Du, WB; Hu, HH; Zhang, JS; Bao, GA; Chen, RL; Quan, RF	The Mechanism of MAPK Signal Transduction Pathway Involved with Electroacupuncture Treatment for Different Diseases	EVIDENCE-BASED COMPLEMENTARY AND ALTERNATIVE MEDICINE	WOS:000481835000001
111	2019	Lu, ST; Du, SZ; Fish, A; Tang, C; Lou, QQ; Zhang, XF	Wet cupping for hypertension: a systematic review and meta-analysis	CLINICAL AND EXPERIMENTAL HYPERTENSION	WOS:000466850200011
112	2019	Tan, XD; Pan, YJ; Su, W; Gong, SY; Zhu, HJ; Chen, H; Lu, S	Acupuncture therapy for essential hypertension: a network meta-analysis	ANNALS OF TRANSLATIONAL MEDICINE	WOS:000472959400015
113	2019	Yin, JK; Yang, M; Yu, SB; Fu, HX; Huang, H; Yang, B; Liu, Y; He, B; Bao, MW; Wu, G; Lu, ZB; Liu, HF; Liu, XJ; Dong, LB; Huang, CX; Zhao, QY	Effect of acupuncture at Neiguan point combined with amiodarone therapy on early recurrence after pulmonary vein electrical isolation in patients with persistent atrial fibrillation	JOURNAL OF CARDIOVASCULAR ELECTROPHYSIOLOGY	WOS:000472680300013
114	2019	Feng, LP; Su, JH; Chi, RX; Zhu, Q; Lv, SG; Liang, WJ	Effect of amlodipine besylate combined with acupoint application of traditional Chinese medicine nursing on the treatment of renal failure and hypertension by the PI3K/AKT pathway	INTERNATIONAL JOURNAL OF MOLECULAR MEDICINE	WOS:000461099500031
115	2019	Li, J; Peng, C; Lai, DJ; He, KJ; Wang, YM; Zhang, GC; Wu, YW; Nie, BB; Shan, BC; Tang, CZ; Lai, XS	Changes in cerebral glucose metabolism after acupuncture at KI3 in spontaneously hypertensive rats: a positron emission tomography study	ACUPUNCTURE IN MEDICINE	WOS:000471810500004
116	2019	Termklinchan, V; Wasin, S; Choesomboon, M; Praditbatuka, C; Sukareechai, S	Effect of acupuncture on blood pressure control in hypertensive patients	JOURNAL OF TRADITIONAL CHINESE MEDICINE	WOS:000466450700013
117	2019	Zhou, YM; Zhuang, Y; Cai, DJ; Lv, PR; Zhou, J; Wan, M; Ren, YL; Liang, FR	Purines Change at Acupoints along the Pericardium Meridian in Healthy and Myocardial Ischemic Rats	CHINESE JOURNAL OF INTEGRATIVE MEDICINE	WOS:000472893900008
118	2019	Tan, YY; Fang, L; Yao, FR; Cao, DY; Zhang, Q	Orexin Receptor-1 in the Rostral Ventrolateral Medulla Mediates the Antihypertensive Effects of Electroacupuncture	FRONTIERS IN NEUROSCIENCE	WOS:000462564600002
119	2019	Shin, KM; Park, JE; Yook, TH; Kim, JU; Kwon, O; Choi, SM	Moxibustion for prehypertension and stage I hypertension: a pilot randomized controlled trial	INTEGRATIVE MEDICINE RESEARCH	WOS:000461792100001
120	2019	Song, GF; Li, X; Feng, Y; Yu, CH; Lian, XY	Acupuncture combined Bobath approach for limbs paralysis after hypertensive intracerebral hemorrhage: A protocol for a systematic review	MEDICINE	WOS:000462570100039
121	2019	Zheng, H; Li, J; Li, Y; Zhao, L; Wu, X; Chen, J; Li, X; Huang, YL; Chang, XR; Liu, M; Cui, J; Wang, RH; Du, X; Shi, J; Guo, TP; Liang, FR	Acupuncture for patients with mild hypertension: A randomized controlled trial	JOURNAL OF CLINICAL HYPERTENSION	WOS:000461823900013
122	2019	Huang, XL; Guo, SW; Li, FH; Tan, XB; Cai, Q; Wang, H; Chen, PB; Wang, GH; Ma, XN	Acupuncture as an Adjunctive Treatment for Angina Due to Coronary Artery Disease: A Meta-Analysis	MEDICAL SCIENCE MONITOR	WOS:000458914000002
123	2019	Liu, Y; Meng, HY; Khurwolah, MR; Liu, JB; Tang, H; Aa, N; Yang, ZJ	Acupuncture therapy for the treatment of stable angina pectoris: An updated meta-analysis of randomized controlled trials	COMPLEMENTARY THERAPIES IN CLINICAL PRACTICE	WOS:000457640000037
124	2019	Luo, XZ; Huang, JT; Yu, J; Tang, CZ	Effect of Taichong (LR 3) acupuncture in spontaneously hypertensive rats	JOURNAL OF TRADITIONAL CHINESE MEDICINE	WOS:000457816400009
125	2019	Meng, XD; Gao, WQ; Sun, Z	Amiodarone and acupuncture for cardiac arrhythmia Study protocol for a systematic review	MEDICINE	WOS:000462389000075
126	2019	Niu, JF; Zhao, XF; Hu, HT; Wang, JJ; Liu, YL; Lu, DH	Should acupuncture, biofeedback, massage, Qi gong, relaxation therapy, device-guided breathing, yoga and tai chi be used to reduce blood pressure?: Recommendations based on high-quality systematic reviews	COMPLEMENTARY THERAPIES IN MEDICINE	WOS:000457669900049
127	2019	Zhang, M; Du, QG; Yang, FB; Guo, Y; Hou, YL; Zhu, PY	Acupuncture at PC6 prevents cardiac hypertrophy in isoproterenol-treated mice	ACUPUNCTURE IN MEDICINE	WOS:000471809300008
128	2019	Zhao, HM; Li, D; Li, YL; Yang, Y; Liu, YT; Li, J; Mao, J	Efficacy and safety of acupuncture for hypertension: An overview of systematic reviews	COMPLEMENTARY THERAPIES IN CLINICAL PRACTICE	WOS:000457640000029
129	2019	Ceyhan, O; Tasci, S; Elmali, F; Dogan, A	The Effect of Acupressure on Cardiac Rhythm and Heart Rate Among Patients With Atrial Fibrillation: The Relationship Between Heart Rate and Fatigue	ALTERNATIVE THERAPIES IN HEALTH AND MEDICINE	WOS:000467604300002
130	2019	Fan, H; Lu, F; Yang, AL; Dong, YD; Liu, P; Wang, YH	A Review on the Nonpharmacological Therapy of Traditional Chinese Medicine with Antihypertensive Effects	EVIDENCE-BASED COMPLEMENTARY AND ALTERNATIVE MEDICINE	WOS:000455751400001
131	2019	Li, HZ; Wu, C; Yan, CZ; Zhao, S; Yang, SH; Liu, P; Liu, X; Wang, MJ; Wang, XL	Cardioprotective effect of transcutaneous electrical acupuncture point stimulation on perioperative elderly patients with coronary heart disease: a prospective, randomized, controlled clinical trial	CLINICAL INTERVENTIONS IN AGING	WOS:000484758800001
132	2019	Li, J; Sun, MS; Ye, J; Li, YX; Jin, RJ; Zheng, H; Liang, FR	The Mechanism of Acupuncture in Treating Essential Hypertension: A Narrative Review	INTERNATIONAL JOURNAL OF HYPERTENSION	WOS:000461650700001
133	2019	Ma, SM; Yang, JW; Tu, JF; Yang, NN; Du, YZ; Wang, XR; Wang, L; Huang, J; Liu, CZ	Gene-Level Regulation of Acupuncture Therapy in Spontaneously Hypertensive Rats: A Whole Transcriptome Analysis	EVIDENCE-BASED COMPLEMENTARY AND ALTERNATIVE MEDICINE	WOS:000460231000001
134	2019	Zhang, HR; Tao, JL; Bai, H; Yang, EM; Zhong, ZH; Liu, XT; Gu, YH; Lu, SF	Changes in the Serum Metabolome of Acute Myocardial Ischemia Rat Pretreatment with Electroacupuncture	AMERICAN JOURNAL OF CHINESE MEDICINE	WOS:000481898600004
135	2019	Zhang, JP; Cai, XW; Wang, YJ; Zheng, Y; Qu, SS; Zhang, ZN; Yao, ZY; Chen, GH; Tang, CZ; Huang, Y	Different Brain Activation after Acupuncture at Combined Acupoints and Single Acupoint in Hypertension Patients: An Rs-fMRI Study Based on ReHo Analysis	EVIDENCE-BASED COMPLEMENTARY AND ALTERNATIVE MEDICINE	WOS:000455757000001
136	2018	Wu, MY; Huang, MC; Liao, HH; Chiang, JH; Lee, YC; Hsu, CY; Sun, MF; Yen, HR	Acupuncture decreased the risk of coronary heart disease in patients with rheumatoid arthritis in Taiwan: a Nationwide propensity score-matched study	BMC COMPLEMENTARY AND ALTERNATIVE MEDICINE	WOS:000454213900001
137	2018	Gao, Z; Jia, SW; Wang, ZJ	The Values of Myocardial Perfusion SPECT Imaging in Evaluating Efficacy of Acupuncture Therapy at Neiguan (PC6) and Xinshu (BL15) in Patients with Coronary Heart Disease	JOURNAL OF NUCLEAR MEDICINE	WOS:000467489902224
138	2018	Yang, MX; Yu, Z; Chen, XM; Guo, ZY; Deng, SF; Chen, L; Wu, QF; Liang, FR	Active Acupoints Differ from Inactive Acupoints in Modulating Key Plasmatic Metabolites of Hypertension: A Targeted Metabolomics Study	SCIENTIFIC REPORTS	WOS:000453222100001
139	2018	Chen, MX; Yu, LL; Lai, X; Tang, JJ; Liu, QM; Zhou, SH	Low-level Transcutaneous Auricular Vagus Nerve Stimulation Induces Angiogenesis and Ameliorates Left Ventricular Dysfunction in a Rat Model of Chronic Myocardial Ischemia/Reperfusion Injury	JOURNAL OF THE AMERICAN COLLEGE OF CARDIOLOGY	WOS:000446586700044
140	2018	Ji, CC; Song, F; Huang, GY; Wang, SW; Liu, H; Wang, SB; Huang, LP; Liu, SM; Zhao, JY; Lu, TJ; Xu, F	The protective effects of acupoint gel embedding on rats with myocardial ischemia-reperfusion injury	LIFE SCIENCES	WOS:000446068200007
141	2018	Guo, ZL; Malik, S	Electroacupuncture Modulates Reflex Elevation in Blood Pressure through Adenosine Receptor A2A, but not A1 in Rostral Ventrolateral Medulla of Rats	FASEB JOURNAL	WOS:000436986704469
142	2018	Batvani, M; Yousefi, H; Valiani, M; Shahabi, J; Mardanparvar, H	The Effect of Acupressure on Physiological Parameters of Myocardial Infarction Patients: A Randomized Clinical Trial	IRANIAN JOURNAL OF NURSING AND MIDWIFERY RESEARCH	WOS:000552761000011
143	2018	Cui, S; Wang, K; Wu, SB; Zhu, GQ; Cao, J; Zhou, YP; Zhou, MQ	Electroacupuncture modulates the activity of the hippocampus-nucleus tractus solitarius-vagus nerve pathway to reduce myocardial ischemic injury	NEURAL REGENERATION RESEARCH	WOS:000442734700021
144	2018	Takamiya, T; Kubo, Y; Benharash, P; Zhou, W	Effect of electroacupuncture on porcine cardiac excitability induced by left stellate ganglion stimulation	AUTONOMIC NEUROSCIENCE-BASIC & CLINICAL	WOS:000440391300003
145	2018	Guo, QL; Liu, QG; Sun, DM; Nie, BB	Twirling reinforcing-reducing manipulation - central mechanism underlying antihypertensive effect on spontaneous hypertension in rats	JOURNAL OF TRADITIONAL CHINESE MEDICINE	WOS:000436368600008
146	2018	Liang, FX; Chen, ZB; Wu, S; Liu, JM; Wang, JZ; Lu, JD; Wang, LS; Chen, L; Shu, Q; Litscher, D; Wang, L; Wang, H; Litscher, G	High-Tech Acupuncture for Prevention of Lifestyle Diseases-A Sino-Austrian Cooperation Research Protocol on Heart Rate Variability	CHINESE JOURNAL OF INTEGRATIVE MEDICINE	WOS:000434167400005
147	2018	Chen, H; Shen, FE; Tan, XD; Jiang, WB; Gu, YH	Efficacy and Safety of Acupuncture for Essential Hypertension: A Meta-Analysis	MEDICAL SCIENCE MONITOR	WOS:000432257100009
148	2018	Guo, Y; Lu, J; Liang, JR; Zhao, RL; Xu, J; Zhang, W; Kibeum, P; Zhu, SP; Chen, H; Ma, LX; Shi, XM; Guo, CQ	Effect of acupuncture at Renying (ST 9) on gene expression profile of hypothalamus in spontaneously hypertensive rats	JOURNAL OF TRADITIONAL CHINESE MEDICINE	WOS:000431607600009
149	2018	Yang, MX; Du, T; Sun, MS; Long, HL; Li, DH; Shen, ZF; Wu, QF; Lao, LX; Liang, FR	Acupuncture for stable angina pectoris: a systematic review protocol	BMJ OPEN	WOS:000435176700097
150	2018	Liu, J; Li, SN; Liu, L; Zhou, K; Li, Y; Cui, XY; Wan, J; Lu, JJ; Huang, YC; Wang, XS; Lin, Q	Conventional Acupuncture for Cardiac Arrhythmia: A Systematic Review of Randomized Controlled Trials	CHINESE JOURNAL OF INTEGRATIVE MEDICINE	WOS:000430011700009
151	2018	Ni, YM; Frishman, WH	Acupuncture and Cardiovascular Disease: Focus on Heart Failure	CARDIOLOGY IN REVIEW	WOS:000425155300006
152	2018	Seo, BN; Park, JE; Kim, YE; Kang, KW; Seol, IC; Choi, SM	Effects of acupuncture in postmenopausal women with prehypertension or stage 1 hypertension: study protocol for a prospective, comparative, interventional cohort study	INTEGRATIVE MEDICINE RESEARCH	WOS:000428023300011
153	2018	Terenteva, N; Chernykh, O; Sanchez-Gonzalez, MA; Wong, A	Acupuncture therapy improves vascular hemodynamics and stiffness in middle-age hypertensive individuals	COMPLEMENTARY THERAPIES IN CLINICAL PRACTICE	WOS:000424924400003
154	2018	Wang, XR; Yang, JW; Ji, CS; Zeng, XH; Shi, GX; Fisher, M; Liu, CZ	Inhibition of NADPH Oxidase-Dependent Oxidative Stress in the Rostral Ventrolateral Medulla Mediates the Antihypertensive Effects of Acupuncture in Spontaneously Hypertensive Rats	HYPERTENSION	WOS:000422771800019
155	2018	Tjen-A-Looi, SC; Fu, LW; Guo, ZL; Longhurst, JC	Modulation of Neurally Mediated Vasodepression and Bradycardia by Electroacupuncture through Opioids in Nucleus Tractus Solitarius	SCIENTIFIC REPORTS	WOS:000423508900071
156	2018	Pereira, RDD; Alvim, NAT; Pereira, CD; Gomes, SCD	Laser acupuncture protocol for essential systemic arterial hypertension: randomized clinical trial	REVISTA LATINO-AMERICANA DE ENFERMAGEM	WOS:000439299500001
157	2018	Deng, J; Fei, LB; Zhou, JH; Wu, S; Huang, W; Chen, X	Needle-embedding therapy combined with basic treatment for stable angina pectoris	WORLD JOURNAL OF ACUPUNCTURE-MOXIBUSTION	WOS:000444111100003
158	2018	Li, J; Wang, YM; He, KJ; Peng, C; Wu, PL; Li, CY; Lai, XS	Effect of Acupuncture at LR3 on Cerebral Glucose Metabolism in a Rat Model of Hypertension: A F-18-FDG-PET Study	EVIDENCE-BASED COMPLEMENTARY AND ALTERNATIVE MEDICINE	WOS:000431574500001
159	2018	Tjen-A-Looi, S; Xie, LF; Fu, LW; Li, P; Malik, S	Enhanced Blood Pressure Lowering Responsiveness with Endocrine-Sympathoinhibitory Electroacupuncture in Middle-Aged Hypertensive Women	FASEB JOURNAL	WOS:000436986703436
160	2018	Yang, J; Chen, J; Yang, MX; Yu, SY; Ying, L; Liu, GJ; Ren, YL; Wright, JM; Liang, FR	Acupuncture for hypertension	COCHRANE DATABASE OF SYSTEMATIC REVIEWS	WOS:000455159600012
161	2018	Zeng, Q; He, H; Wang, XB; Zhou, YQ; Lin, HX; Tan, ZP; He, SF; Huang, GZ	Electroacupuncture Preconditioning Improves Myocardial Infarction Injury via Enhancing AMPK-Dependent Autophagy in Rats	BIOMED RESEARCH INTERNATIONAL	WOS:000443602100001
162	2018	Zheng, HZ; Han, YH; Du, YZ; Shi, XM; Huang, HY; Yu, XY; Tan, XC; Hu, CX; Wang, Y; Zhou, SY	Regulation of Hypertension for Secondary Prevention of Stroke: The Possible 'Bridging Function' of Acupuncture	COMPLEMENTARY MEDICINE RESEARCH	WOS:000427054000012
163	2017	Wang, XR; Yang, JW; Ji, CS; Zeng, XH; Shi, GX; Fisher, M; Liu, CZ	NADPH Oxidase Dependent Oxidative Stress and Redox Sensitive MAPKs Contribute to the Mechanisms of Acupuncture in Rostral Ventrolateral Medulla of Spontaneously Hypertensive Rats.	HYPERTENSION	WOS:000523486000259
164	2017	Tian, YF; Gao, HN; Li, LY; Wang, J; Zhai, CT	Effect of electroacupuncture at Ximen (PC 4) and Hegu (LI 4) on expression of Akt in rats with myocardial ischemia-reperfusion injury	JOURNAL OF TRADITIONAL CHINESE MEDICINE	WOS:000423497600014
165	2017	Wang, D; Ji, B; Zhao, GZ; Yan, MN; Bai, HX; Sun, XM; Dai, J; Lu, YW; Liu, YT; You, M; Wu, JJ; Ge, YP; Su, H; Cheng, K	Effect of electroacpuncture of Neiguan (PC 6) and Tianquan (PC 2) on skin temperature, blood perfusion, and adrenoceptor response in rats with acute myocardial ischemia	JOURNAL OF TRADITIONAL CHINESE MEDICINE	WOS:000423497600009
166	2017	Wang, Y; Li, Y; Zhou, L; Guo, L	Effects of acupuncture on the urinary metabolome of spontaneously hypertensive rats	ACUPUNCTURE IN MEDICINE	WOS:000419048400009
167	2017	Du, YZ; Gao, XX; Wang, CT; Zheng, HZ; Lei, Y; Wu, MH; Shi, XM; Ban, HP; Gu, WL; Meng, XG; Wei, MT; Hu, CX	Acupuncture lowering blood pressure for secondary prevention of stroke: a study protocol for a multicenter randomized controlled trial	TRIALS	WOS:000410810900001
168	2017	Darabi, SMS; Khankeh, H; Khoshknab, MF; Soltani, PR	Investigate the Effect of Acupressure on Fatigue Severity and Life Quality in Patients with Chronic Heart Failure	INTERNATIONAL JOURNAL OF ADVANCED BIOTECHNOLOGY AND RESEARCH	WOS:000411426300007
169	2017	Zhu, HN; Wang, XZ; Huang, M; Jing, Y; Zhang, D; Ding, GH	Mast cell activation in the acupoint is important for the electroacupuncture effect against pituitrin-induced bradycardia in rabbits	SCIENTIFIC REPORTS	WOS:000408279600001
170	2017	Rosen, DA; Unger, K; Gustafson, RA; Trieu, C; Zeltzer, LK; Lin, YC	Electroacupuncture Addition to the Anesthesia Care of Pediatric Patients for Congenital Heart Surgery	JOURNAL OF CARDIOTHORACIC AND VASCULAR ANESTHESIA	WOS:000407989300058
171	2017	Leem, J; Lee, SMK; Park, JH; Lee, S; Chung, H; Lee, JM; Kim, W; Lee, S; Woo, JS	Efficacy and safety of electroacupuncture in acute decompensated heart failure: a study protocol for a randomized, patient- and assessor-blinded, sham controlled trial	BMC COMPLEMENTARY AND ALTERNATIVE MEDICINE	WOS:000405787300002
172	2017	Ghaemi, M; Ansari, M; Amini, K	Comparative Induction of Controlled Hypotension by Electroacupuncture at DU20 Acupoint and Remifentanil in Lumbar Laminectomy	CHINESE JOURNAL OF PHYSIOLOGY	WOS:000404947500002
173	2017	Li, YD; Barajas-Martinez, H; Li, B; Gao, YH; Zhang, ZP; Shang, HC; Xing, YW; Hu, D	Comparative Effectiveness of Acupuncture and Antiarrhythmic Drugs for the Prevention of Cardiac Arrhythmias: A Systematic Review and Meta-analysis of Randomized Controlled Trials	FRONTIERS IN PHYSIOLOGY	WOS:000403500000001
174	2017	Lu, J; Guo, Y; Guo, CQ; Shi, XM; Du, NY; Zhao, RL; Du, WP; Liang, JR; Zhu, SP; Chen, H	Acupuncture with reinforcing and reducing twirling manipulation inhibits hippocampal neuronal apoptosis in spontaneously hypertensive rats	NEURAL REGENERATION RESEARCH	WOS:000403378800020
175	2017	Abdi, H; Tayefi, M; Moallem, SR; Zhao, BX; Fayaz, M; Ardabili, HM; Razavi, AA; Darbandi, M; Darbandi, S; Abbasi, P; Ferns, GA; Ghayour-Mobarhan, M	Abdominal and auricular acupuncture reduces blood pressure in hypertensive patients	COMPLEMENTARY THERAPIES IN MEDICINE	WOS:000401210100004
176	2017	Wu, MY; Huang, MC; Chiang, JH; Sun, MF; Lee, YC; Yen, HR	Acupuncture decreased the risk of coronary heart disease in patients with fibromyalgia in Taiwan: a nationwide matched cohort study	ARTHRITIS RESEARCH & THERAPY	WOS:000396275300001
177	2017	Lee, H; Kim, H; Kim, J; Oh, HS; Park, YJ; Park, YB	Feasibility study of transfer function model on electrocardiogram change caused by acupuncture	BMC COMPLEMENTARY AND ALTERNATIVE MEDICINE	WOS:000394617100001
178	2017	Lee, SMK; Leem, J; Park, JH; Yoon, KH; Woo, JS; Lee, JM; Kim, JB; Kim, W; Lee, S	Close look at the experiences of patients enrolled in a clinical trial of acupuncture treatment for atrial fibrillation in Korea: a qualitative study nested within a randomised controlled trial	BMJ OPEN	WOS:000397872400057
179	2017	Dong, Y; Liao, JQ; Yao, KW; Jiang, WR; Wang, J	Application of Traditional Chinese Medicine in Treatment of Atrial Fibrillation	EVIDENCE-BASED COMPLEMENTARY AND ALTERNATIVE MEDICINE	WOS:000394209900001
180	2017	Li, LY; Zhang, KW; Shi, N	Effects of the traditional Chinese auricular point therapy combined with relaxation training on patients with hypertension and anxiety	BIOMEDICAL RESEARCH-INDIA	WOS:000407324300008
181	2017	Matsumoto-Miyazaki, J; Ushikoshi, H; Miyata, S; Miyazaki, N; Nawa, T; Okada, H; Ojio, S; Ogura, S; Minatoguchi, S	Acupuncture and Traditional Herbal Medicine Therapy Prevent Deliriumin Patients with Cardiovascular Disease in Intensive Care Units	AMERICAN JOURNAL OF CHINESE MEDICINE	WOS:000399843700004
182	2017	Shi, L; Zhao, JP; Gao, JH; Zhang, JL; Zhu, B; Yu, XC; Rong, PJ	Preliminary Study of beta(1)-Adrenergic Receptor and M-2 Muscarinic Cholinergic Receptor Mediated Protective Effect of Electroacupuncture on PC6 against Myocardial Ischemia	ACUPUNCTURE & ELECTRO-THERAPEUTICS RESEARCH	WOS:000418745600006
183	2017	Shi, L; Fang, JL; Zhao, JP; Liu, GY; Zhao, Q; Zhang, JL; Zhang, JZ; Zhu, B; Liang, FR; Rong, PJ	Comparison of the Therapeutic Effects of Acupuncture at PC6 and ST36 for Chronic Myocardial Ischemia	EVIDENCE-BASED COMPLEMENTARY AND ALTERNATIVE MEDICINE	WOS:000408389100001
184	2017	Xin, JJ; Gao, JH; Wang, YY; Lu, FY; Zhao, YX; Jing, XH; Yu, XC	Antihypertensive and Antihypertrophic Effects of Acupuncture at PC6 Acupoints in Spontaneously Hypertensive Rats and the Underlying Mechanisms	EVIDENCE-BASED COMPLEMENTARY AND ALTERNATIVE MEDICINE	WOS:000395139900001
185	2017	Yang, JW; Ye, Y; Wang, XR; Li, F; Xiao, LY; Shi, GX; Liu, CZ	Acupuncture Attenuates Renal Sympathetic Activity and Blood Pressure via Beta-Adrenergic Receptors in Spontaneously Hypertensive Rats	NEURAL PLASTICITY	WOS:000394899300001
186	2017	Zarshenas, MM; Zargaran, A; Blaschke, M	Convenient, Traditional and Alternative Therapies for Cardiovascular Disorders	CURRENT PHARMACEUTICAL DESIGN	WOS:000400512700014
187	2017	Zhu, BM; Yu, LL; Chen, D; Wang, BB; Sun, Y; Zhai, CL	Electrical acupuncture moderately decreases cardiac ischemia-reperfusion injury in rats	ACUPUNCTURE & ELECTRO-THERAPEUTICS RESEARCH	WOS:000418745600004
188	2016	Gao, JL; Li, YL; Wang, XM; Zhao, QL; Zhang, HJ; Han, FF; Li, XX; Zhang, DH	Electroacupuncture pretreatment induces rapid tolerance to bupivacaine cardiotoxicity in rats	ACUPUNCTURE IN MEDICINE	WOS:000393684100006
189	2016	Glickman-Simon, R	ELECTROACUPUNCTURE PRIOR TO PERCUTANEOUS CORONARY INTERVENTION MAY REDUCE RISK OF PERI-PROCEDURE MYOCARDIAL INFARCTION	EXPLORE-THE JOURNAL OF SCIENCE AND HEALING	WOS:000390618900013
190	2016	Lee, H; Kim, TH; Leem, J	Acupuncture for heart failure: A systematic review of clinical studies	INTERNATIONAL JOURNAL OF CARDIOLOGY	WOS:000384698300059
191	2016	Li, M; Tjen-A-Looi, SC; Guo, ZL; Longhurst, JC	Repetitive Electroacupuncture Attenuates Cold-Induced Hypertension through Enkephalin in the Rostral Ventral Lateral Medulla	SCIENTIFIC REPORTS	WOS:000385922300001
192	2016	Zarei, M; Hejazi, S; Javadi, A	The Efficacy of wet cupping in treatment of hypertension	JOURNAL OF THE AMERICAN COLLEGE OF CARDIOLOGY	WOS:000397301500514
193	2016	Zhan, HR; Hong, ZS; Chen, YS; Hong, HY; Weng, ZB; Yang, ZB; Shi, JL; Chen, ZB	Non-invasive treatment to grade 1 essential hypertension by percutaneous laser and electric pulse to acupoint with music: A randomized controlled trial	CHINESE JOURNAL OF INTEGRATIVE MEDICINE	WOS:000383244100009
194	2016	Leung, SB; Zhang, HW; Lau, CW; Lin, ZX	Attenuation of blood pressure in spontaneously hypertensive rats by acupuncture was associated with reduction oxidative stress and improvement from endothelial dysfunction	CHINESE MEDICINE	WOS:000382261200001
195	2016	Lee, SNC; Ho, TJ; Shibu, MA; Day, CH; Viswanadha, VP; Lai, CH; Chen, YL; Hsieh, DJY; Chen, YS; Huang, CY	Protective effects of electroacupuncture at LR3 on cardiac hypertrophy and apoptosis in hypertensive rats	ACUPUNCTURE IN MEDICINE	WOS:000379783000006
196	2016	Yang, Y; Yang, X; Dong, YC; Chen, N; Xiao, X; Liu, H; Li, ZH; Chen, YF	Transcutaneous electrical acupoint stimulation alleviates adverse cardiac remodeling induced by overload training in rats	JOURNAL OF APPLIED PHYSIOLOGY	WOS:000378054100001
197	2016	Yang, MX; Yu, Z; Deng, SF; Chen, XM; Chen, L; Guo, ZY; Zheng, H; Chen, L; Cai, DJ; Wen, B; Wu, QF; Liang, FR	A Targeted Metabolomics MRM-MS Study on Identifying Potential Hypertension Biomarkers in Human Plasma and Evaluating Acupuncture Effects	SCIENTIFIC REPORTS	WOS:000375902500001
198	2016	Magden, ER; Sleeper, MM; Buchl, SJ; Jones, RA; Thiele, EJ; Wilkerson, GK	Use of an Implantable Loop Recorder in a Chimpanzee (Pan troglodytes) to Monitor Cardiac Arrhythmias and Assess the Effects of Acupuncture and Laser Therapy	COMPARATIVE MEDICINE	WOS:000369779400007
199	2016	Lin, GH; Chang, WC; Chen, KJ; Tsai, CC; Hu, SY; Chen, LL	Effectiveness of Acupressure on the Taichong Acupoint in Lowering Blood Pressure in Patients with Hypertension: A Randomized Clinical Trial	EVIDENCE-BASED COMPLEMENTARY AND ALTERNATIVE MEDICINE	WOS:000386269700001
200	2016	Seo, BN; Choi, SM	ACUPUNCTURE IN POSTMENOPAUSAL WOMEN WITH PREHYPERTENSION OR STAGE 1 HYPERTENSION	JOURNAL OF HYPERTENSION	WOS:000440372402211
201	2016	Zhou, W; Takamiya, T; Yamamoto, K; Mahajan, A	Effect of electroacupuncture on cardiac excitability during sympathoexcitation induced by acute ischemia and left stellate ganglion stimulation in a porcine model	FASEB JOURNAL	WOS:000406444705185
202	2016	Liu, LT; Wang, SZ; Fu, CG; Shu, S; Fu, M; Li, J; Deng, X; Sun, JD; Chen, WN; Ren, L	Comparison of Beneficial Effects of Acupuncture at PC6, LU7 & Non-acupuncture Points on Cardiac Cell Function in Myocardial Ischemia (MI) Rats by Testing Protein Expression of L-type Calcium Channel Protein and its Related Protein	ACUPUNCTURE & ELECTRO-THERAPEUTICS RESEARCH	WOS:000381731500003
203	2016	Lu, SF; Huang, Y; Wang, N; Shen, WX; Fu, SP; Li, Q; Yu, ML; Liu, WX; Chen, X; Jing, XY; Zhu, BM	Cardioprotective Effect of Electroacupuncture Pretreatment on Myocardial Ischemia/Reperfusion Injury via Antiapoptotic Signaling	EVIDENCE-BASED COMPLEMENTARY AND ALTERNATIVE MEDICINE	WOS:000377404600001
204	2016	Silva, EGM; Conti, LMC; Champion, T; Souza, VRC; Mathias, CHT; Lazaro, MA; Fortunato, VR; Ferreira, FS	Effects of acupuncture at Shenmen (C-7) and Neiguan (PC-6) acupoints on the heart hate, hart rate variability and cardiac rhythm in healthy dogs	ARQUIVO BRASILEIRO DE MEDICINA VETERINARIA E ZOOTECNIA	WOS:000369237800033
205	2016	Tsai, MY; Su, YJ; Ng, HY; Chen, SY; Huang, YC; Wu, CH; Chen, YH	Study protocol for a single-blind, placebo-controlled randomised trial of Tianjiu effects in patients with intradialytic hypotension	BMJ OPEN	WOS:000374052300055
206	2016	Wang, YJ; Zheng, Y; Qu, SS; Zhang, JP; Zhong, Z; Zhang, JL; Huang, HL; Li, MK; Xu, YW; Chen, JQ; Wang, L; Steiner, GZ; Tang, CZ; Huang, Y	Cerebral Targeting of Acupuncture at Combined Acupoints in Treating Essential Hypertension: An Rs-fMRI Study and Curative Effect Evidence	EVIDENCE-BASED COMPLEMENTARY AND ALTERNATIVE MEDICINE	WOS:000389986300001
207	2016	Wu, QT; Gan, JW; Zhang, J	Observation of the Efficacy of Acupuncture in Patients with Hypertension	WEST INDIAN MEDICAL JOURNAL	WOS:000432810200004
208	2016	Zhang, H; Lei, C; Zhang, TY; Hou, LH; Wang, Q; Dong, HL; Han, JG; Xiong, LZ	Randomized controlled trial of TEAS with different acupoints combination on opioids consumption in patients undergoing off-pump coronary artery bypass grafting	INTERNATIONAL JOURNAL OF CLINICAL AND EXPERIMENTAL MEDICINE	WOS:000391261000015
209	2016	Zheng, HZ; Zhao, XF; Du, YZ; Shi, XM	Acupuncture for Blood Pressure Control in Stroke Patients: Case Reports	FORSCHENDE KOMPLEMENTARMEDIZIN	WOS:000393050500004
210	2016	Zheng, Y; Zhang, JP; Wang, YJ; Wang, YY; Lan, YJ; Qu, SS; Tang, CZ; Huang, Y	Acupuncture Decreases Blood Pressure Related to Hypothalamus Functional Connectivity with Frontal Lobe, Cerebellum, and Insula: A Study of Instantaneous and Short-Term Acupuncture Treatment in Essential Hypertension	EVIDENCE-BASED COMPLEMENTARY AND ALTERNATIVE MEDICINE	WOS:000383474300001
211	2015	Wang, SZ; Ren, L; Jia, LQ; Gu, ZY; Fan, X; Chen, WN; Hou, P; Liang, FR; Rong, PJ; Ma, TM; Liu, XL; Chen, YG	Effect of acupuncture at Neiguan (PC 6) on cardiac function using echocardiography in myocardial ischemia rats induced by isoproterenol	JOURNAL OF TRADITIONAL CHINESE MEDICINE	WOS:000366239700008
212	2015	Lima, JW; Hentschke, VS; Rossato, DD; Quagliotto, E; Pinheiro, L; Almeida, E; Dal Lago, P; Lukrafka, JL	Chronic electroacupuncture of the ST36 point improves baroreflex function and haemodynamic parameters in heart failure rats	AUTONOMIC NEUROSCIENCE-BASIC & CLINICAL	WOS:000366077800005
213	2015	Cheng, L; Li, P; Tjen-A-Looi, SC; Longhurst, JC	What do we understand from clinical and mechanistic studies on acupuncture treatment for hypertension?	CHINESE MEDICINE	WOS:000365473500002
214	2015	Dilber, D; Cerkez-Habek, J; Baric, H; Gradiser, M	Atrial fibrillation cardioversion following acupuncture	SAUDI MEDICAL JOURNAL	WOS:000366142100014
215	2015	Zhang, J; Yong, Y; Li, X; Hu, Y; Wang, J; Wang, YQ; Song, W; Chen, WT; Xie, J; Chen, XM; Lv, X; Hou, LL; Wang, K; Zhou, J; Wang, XR; Song, JG	Vagal modulation of high mobility group box-1 protein mediates electroacupuncture-induced cardioprotection in ischemia-reperfusion injury	SCIENTIFIC REPORTS	WOS:000363395800001
216	2015	Wang, W; Li, JQ; Meng, XY; Chen, YG	Effect of electronic stimulation at Neiguan (PC 6) acupoint on gene expression of adenosine triphosphate-sensitive potassium channel and protein kinases in rats with myocardial ischemia	JOURNAL OF TRADITIONAL CHINESE MEDICINE	WOS:000362698700013
217	2015	Liu, Y; Park, JE; Shin, KM; Lee, M; Jung, HJ; Kim, AR; Jung, SY; Yoo, HR; Sang, KO; Choi, SM	Acupuncture lowers blood pressure in mild hypertension patients: A randomized, controlled, assessor-blinded pilot trial	COMPLEMENTARY THERAPIES IN MEDICINE	WOS:000361860600004
218	2015	Chuang, SF; Shih, CC; Yeh, CC; Lane, HL; Tsai, CC; Chen, TL; Lin, JG; Chen, TS; Liao, CC	Decreased risk of acute myocardial infarction in stroke patients receiving acupuncture treatment: a nationwide matched retrospective cohort study	BMC COMPLEMENTARY AND ALTERNATIVE MEDICINE	WOS:000361179200002
219	2015	Wang, DJ; Zhang, R; Zhou, X; Ma, S; Qin, X; Wang, JD; Gao, HK; Wang, Q; Li, CY; Chen, YD; Xiong, LZ; Cao, F	Electroacupuncture pre-treatment ameliorates myocardial ischaemia/reperfusion injury through regulation of cannabinoid receptor type 2	EUROPEAN HEART JOURNAL SUPPLEMENTS	WOS:000366040900003
220	2015	Wang, Q; Liang, D; Wang, F; Li, WJ; Han, YL; Zhang, W; Xie, YN; Xin, WC; Zhou, BL; Sun, DD; Cao, F; Xiong, LZ	Efficacy of electroacupuncture pretreatment for myocardial injury in patients undergoing percutaneous coronary intervention: A randomized clinical trial with a 2-year follow-up	INTERNATIONAL JOURNAL OF CARDIOLOGY	WOS:000356053900007
221	2015	Zhao, XF; Hu, HT; Li, JS; Shang, HC; Zheng, HZ; Niu, JF; Shi, XM; Wang, S	Is Acupuncture Effective for Hypertension? A Systematic Review and Meta-Analysis	PLOS ONE	WOS:000358622000001
222	2015	Guo, Y; Xie, XJ; Guo, CQ; Wang, ZY; Liu, QG	Effect of electro-acupuncture on gene expression in heart of rats with stress-induced pre-hypertension based on gene chip technology	JOURNAL OF TRADITIONAL CHINESE MEDICINE	WOS:000356910800007
223	2015	Lu, SF; Cao, X; Ohara, H; Nakamura, Y; Izumi-Nakaseko, H; Ando, K; Liu, WX; Sugiyama, A; Zhu, BM	Common parameters of acupuncture for the treatment of hypertension used in animal models	JOURNAL OF TRADITIONAL CHINESE MEDICINE	WOS:000356910800016
224	2015	Wang, N; Lu, SF; Chen, H; Wang, JF; Fu, SP; Hu, CJ; Yang, Y; Liang, FR; Zhu, BM	A protocol of histone modification-based mechanistic study of acupuncture in patients with stable angina pectoris	BMC COMPLEMENTARY AND ALTERNATIVE MEDICINE	WOS:000356130800001
225	2015	Wang, Z; Yu, LL; Huang, B; Wang, SY; Liao, K; Saren, G; Zhou, XY; Jiang, H	Low-level Transcutaneous Electrical Stimulation of the Auricular Branch of Vagus Nerve Ameliorates Left Ventricular Remodeling and Dysfunction by Downregulation of Matrix Metalloproteinase 9 and Transforming Growth Factor beta 1	JOURNAL OF CARDIOVASCULAR PHARMACOLOGY	WOS:000352493300007
226	2015	Yeh, ML; Chang, YC; Huang, YY; Lee, TY	A randomized controlled trial of auricular acupressure in heart rate variability and quality of life for hypertension	COMPLEMENTARY THERAPIES IN MEDICINE	WOS:000353734500008
227	2015	Yu, CH; Ji, KS; Cao, HJ; Wang, Y; Jin, HH; Zhang, Z; Yang, GL	Effectiveness of acupuncture for angina pectoris: a systematic review of randomized controlled trials	BMC COMPLEMENTARY AND ALTERNATIVE MEDICINE	WOS:000354166300001
228	2015	Gao, JH; Zhao, YX; Wang, YM; Xin, JJ; Cui, JJ; Ma, SH; Lu, FY; Qin, LP; Yu, XC	Anti-arrhythmic effect of acupuncture pretreatment in the rats subjected to simulative global ischemia and reperfusion-involvement of intracellular Ca2+ and connexin 43	BMC COMPLEMENTARY AND ALTERNATIVE MEDICINE	WOS:000349795600003
229	2015	Cao, X; Lu, SF; Ohara, H; Nakamura, Y; Izumi-Nakaseko, H; Ando, K; Zhu, BM; Xu, B; Sugiyama, A	Beneficial and Adverse Effects of Electro-acupuncture Assessed in the Canine Chronic Atrio-ventricular Block Model Having Severe Hypertension and Chronic Heart Failure	ACUPUNCTURE & ELECTRO-THERAPEUTICS RESEARCH	WOS:000359887000002
230	2015	Chou, PC; Chu, HY	PAROXYSMAL SUPRAVENTRICULAR TACHYCARDIAMANAGEDWITH ACUPRESSURE OF NEI-GUAN (PC6): THE REPORT OF A CASE IN THE EMERGENCY DEPARTMENT	AFRICAN JOURNAL OF TRADITIONAL COMPLEMENTARY AND ALTERNATIVE MEDICINES	WOS:000359017000004
231	2015	Lee, SMK; Yoon, KH; Park, J; Kim, HS; Woo, JS; Lee, SR; Lee, KH; Jang, HH; Kim, JB; Kim, WS; Lee, S; Kim, W	Additional Effects of Back-Shu Electroacupuncture and Moxibustion in Cardioprotection of Rat Ischemia-Reperfusion Injury	EVIDENCE-BASED COMPLEMENTARY AND ALTERNATIVE MEDICINE	WOS:000367946900001
232	2015	Liu, AJ; Li, JH; Li, HQ; Fu, DL; Lu, L; Bian, ZX; Zheng, GQ	Electroacupuncture for Acute Ischemic Stroke: A Meta-Analysis of Randomized Controlled Trials	AMERICAN JOURNAL OF CHINESE MEDICINE	WOS:000367748100004
233	2015	Park, J; Kim, HS; Lee, SM; Yoon, K; Kim, WS; Woo, JS; Lee, S; Kim, JB; Kim, W	Acupuncture Antiarrhythmic Effects on Drug Refractory Persistent Atrial Fibrillation: Study Protocol for a Randomized, Controlled Trial	EVIDENCE-BASED COMPLEMENTARY AND ALTERNATIVE MEDICINE	WOS:000350652000001
234	2015	Schmitt, AM; Auer, U; Thalhammer, JG; Holler, P; Mucha, MC	The effect of acupuncture and electroacupuncture of Pericardium 6 and Heart 7 on heart rate variability	WIENER TIERARZTLICHE MONATSSCHRIFT	WOS:000365554500003
235	2015	Wang, JY; Li, H; Ma, CM; Wang, JL; Lai, XS; Zhou, SF	MicroRNA Profiling Response to Acupuncture Therapy in Spontaneously Hypertensive Rats	EVIDENCE-BASED COMPLEMENTARY AND ALTERNATIVE MEDICINE	WOS:000354313900001
236	2015	Wang, Y; Zhang, XL; Wang, W; Li, D; Dai, JY; Li, CR; Li, JQ; Chen, YG; Rong, PJ	The Beneficial Effects of Electro-acupuncture at PC6 (Neiguan-point) of Gene and Protein Expressions of Classical Inward-rectifier Potassium Channels in Myocardial Ischemic Rats	ACUPUNCTURE & ELECTRO-THERAPEUTICS RESEARCH	WOS:000370487000002
237	2015	Wu, SB; Cao, J; Zhang, TN; Zhou, YP; Wang, KM; Zhu, GQ; Zhou, MQ	Electroacupuncture Ameliorates the Coronary Occlusion Related Tachycardia and Hypotension in Acute Rat Myocardial Ischemia Model: Potential Role of Hippocampus	EVIDENCE-BASED COMPLEMENTARY AND ALTERNATIVE MEDICINE	WOS:000357811800001
238	2015	Zhang, Z; Chen, M; Zhang, L; Zhang, Z; Wu, WS; Liu, J; Yan, J; Yang, GL	Meta-analysis of acupuncture therapy for the treatment of stable angina pectoris	INTERNATIONAL JOURNAL OF CLINICAL AND EXPERIMENTAL MEDICINE	WOS:000358377700036
239	2014	Yuan, ST; Zhang, XZ; Bo, YL; Li, WZ; Zhang, HY; Jiang, QL	The effects of electroacupuncture treatment on the postoperative cognitive function in aged rats with acute myocardial ischemia-reperfusion	BRAIN RESEARCH	WOS:000346951900003
240	2014	Dong, BQ; Li, CR; Zhang, XQ; Wang, SD; Cheng, ZD; Rong, PJ	Electroacupuncture of Neiguan (PC 6) inhibits enhanced voltage-gated sodium currents in ischemic ventricular myocytes	JOURNAL OF TRADITIONAL CHINESE MEDICINE	WOS:000346695100012
241	2014	Tjen-A-Looi, SC; Guo, ZL; Longhurst, JC	GABA in nucleus tractus solitarius participates in electroacupuncture modulation of cardiopulmonary bradycardia reflex	AMERICAN JOURNAL OF PHYSIOLOGY-REGULATORY INTEGRATIVE AND COMPARATIVE PHYSIOLOGY	WOS:000346025300004
242	2014	Chen, L; Wu, QF; Tang, LW; Tang, D; Zhang, RW; Liang, FR	Targeted Metabolomic Evaluation of Acupuncture for Chronic Stable Angina Pectoris	JOURNAL OF THE AMERICAN COLLEGE OF CARDIOLOGY	WOS:000362727300376
243	2014	Li, M; Tjen-A-Looi, S; Longhurst, J	Repetitive electroacupuncture attenuates cold-induced hypertension is associated with opioid precursors in hypothalamic paraventricular and arcuate nuclei	FASEB JOURNAL	WOS:000346646703185
244	2014	Wang, Z; Yu, LL; Wang, SY; Huang, B; Liao, K; Saren, G; Tan, TT; Jiang, H	Chronic Intermittent Low-Level Transcutaneous Electrical Stimulation of Auricular Branch of Vagus Nerve Improves Left Ventricular Remodeling in Conscious Dogs With Healed Myocardial Infarction	CIRCULATION-HEART FAILURE	WOS:000345288800020
245	2014	Huang, Y; Lu, SF; Hu, CJ; Fu, SP; Shen, WX; Liu, WX; Li, Q; Wang, N; He, SY; Liang, FR; Zhu, BM	Electro-Acupuncture at Neiguan Pretreatment Alters Genome-Wide Gene Expressions and Protects Rat Myocardium against Ischemia-Reperfusion	MOLECULES	WOS:000344456100045
246	2014	Mehta, PK; Polk, DM; Zhang, X; Li, N; Painovich, J; Kothawade, K; Kirschner, J; Qiao, Y; Ma, XL; Chen, YD; Brantman, A; Shufelt, C; Minissian, M; Merz, CNB	A randomized controlled trial of acupuncture in stable ischemic heart disease patients	INTERNATIONAL JOURNAL OF CARDIOLOGY	WOS:000341422200026
247	2014	Zheng, SX; Pan, XH; Xu, JS; Xiu, CY; Dong, YQ; Zhu, XX	Variations in energy metabolism along the pericardium meridian and its relationship with visceral function adjustments during electroacupuncture	BMC COMPLEMENTARY AND ALTERNATIVE MEDICINE	WOS:000341601800001
248	2014	Bergmann, N; Ballegaard, S; Bech, P; Hjalmarson, A; Krogh, J; Gyntelberg, F; Faber, J	The Effect of Daily Self-Measurement of Pressure Pain Sensitivity Followed by Acupressure on Depression and Quality of Life versus Treatment as Usual in Ischemic Heart Disease: A Randomized Clinical Trial	PLOS ONE	WOS:000336730600035
249	2014	Kitagawa, Y; Kimura, K; Yoshida, S	Spectral analysis of heart rate variability during trigger point acupuncture	ACUPUNCTURE IN MEDICINE	WOS:000336915500010
250	2014	Liu, YT; Liu, PF; Hou, LP; Li, LL; Zhang, Y; Wu, J; Xie, JH; Jin, G; Yang, XH	Analysis of the Effects of Electroacupuncture at the Pericardium 6 Acupoint on Heart Function in Patients with Angina Using Equilibrium Radionuclide Angiocardiography Quantity Analysis Technique	JOURNAL OF ALTERNATIVE AND COMPLEMENTARY MEDICINE	WOS:000338347500008
251	2014	Ma, LY; Cui, BP; Shao, YF; Ni, BQ; Zhang, WR; Luo, YG; Zhang, SJ	Electroacupuncture improves cardiac function and remodeling by inhibition of sympathoexcitation in chronic heart failure rats	AMERICAN JOURNAL OF PHYSIOLOGY-HEART AND CIRCULATORY PHYSIOLOGY	WOS:000336904100009
252	2014	Tjen-A-Looi, S; Cheng, L; Li, P; Longhurst, J	Differential cardiovascular responses elicited by point-specific acupuncture during phenylbiguanide-induced reflex stimulation	FASEB JOURNAL	WOS:000346646703191
253	2014	Fu, SP; He, SY; Xu, B; Hu, CJ; Lu, SF; Shen, WX; Huang, Y; Hong, H; Li, Q; Wang, N; Liu, XL; Liang, FR; Zhu, BM	Acupuncture Promotes Angiogenesis after Myocardial Ischemia through H3K9 Acetylation Regulation at VEGF Gene	PLOS ONE	WOS:000336909100106
254	2014	Franco, EC; Cassu, RN; Diniz, MS; Mattos, GM; Scarcelli, PC	Electroacupuncture treatment for isoflurane induced hypotension in horses	ARQUIVO BRASILEIRO DE MEDICINA VETERINARIA E ZOOTECNIA	WOS:000337146700021
255	2014	Huo, ZJ; Li, Q; Tian, GH; Zhou, CM; Wei, XH; Pan, CS; Yang, L; Bai, Y; Zhang, YY; He, K; Wang, CS; Li, ZG; Han, JY	The ameliorating effects of long-term electroacupuncture on cardiovascular remodeling in spontaneously hypertensive rats	BMC COMPLEMENTARY AND ALTERNATIVE MEDICINE	WOS:000334468500002
256	2014	Brenyo, A; Aktas, MK	Review of Complementary and Alternative Medical Treatment of Arrhythmias	AMERICAN JOURNAL OF CARDIOLOGY	WOS:000332142200024
257	2014	Li, DH; Yang, MX; Zhao, L; Zheng, H; Li, Y; Chang, XR; Cui, J; Wang, RH; Shi, J; Lv, JL; Leng, JY; Li, J; Liang, FR	Acupuncture for chronic, stable angina pectoris and an investigation of the characteristics of acupoint specificity: study protocol for a multicenter randomized controlled trial	TRIALS	WOS:000333468700004
258	2014	Xiong, XJ; Liu, W; Yang, XC; Feng, B; Wang, J	Moxibustion for essential hypertension	COMPLEMENTARY THERAPIES IN MEDICINE	WOS:000333777800026
259	2014	Ren, YL; Li, DH; Zheng, H; Lv, JL; Leng, JY; Zhang, LL; Zhang, J; Fan, HL; Liang, FR	Acupoint Application in Patients with Chronic Stable Angina Pectoris: Study Protocol of a Randomized, Double-Blind, Controlled Trial	EVIDENCE-BASED COMPLEMENTARY AND ALTERNATIVE MEDICINE	WOS:000342938500001
260	2014	Zhang, LL; Shen, PF; Wang, S	Acupuncture treatment for hypertension: a case study	ACUPUNCTURE IN MEDICINE	WOS:000331245200013
261	2014	Molano, MLB; Bonilla, LBP; Dussan, EHB; Londono, CAV	Anatomo-Functional Correlation between Head Zones and Acupuncture Channels and Points: A Comparative Analysis from the Perspective of Neural Therapy	EVIDENCE-BASED COMPLEMENTARY AND ALTERNATIVE MEDICINE	WOS:000346017800001
262	2014	Hyun, SH; Im, JW; Jung, WS; Cho, KH; Kim, YS; Ko, CN; Park, JM; Park, SU; Cho, SY; Moon, SK	Effect of ST36 Acupuncture on Hyperventilation-Induced CO2 Reactivity of the Basilar and Middle Cerebral Arteries and Heart Rate Variability in Normal Subjects	EVIDENCE-BASED COMPLEMENTARY AND ALTERNATIVE MEDICINE	WOS:000339752100001
263	2014	Li, DZ; Zhou, Y; Yang, YN; Ma, YT; Li, XM; Yu, J; Zhao, Y; Zhai, H; Lao, LX	Acupuncture for Essential Hypertension: A Meta-Analysis of Randomized Sham-Controlled Clinical Trials	EVIDENCE-BASED COMPLEMENTARY AND ALTERNATIVE MEDICINE	WOS:000332885600001
264	2014	Litscher, G; Cheng, WP; Cheng, GY; Wang, L; Zhao, J; Litscher, D; Gaischek, I; Sheng, ZM; Kuang, HX	Acupuncture Point Laterality: Investigation of Acute Effects of Quchi (LI11) in Patients with Hypertension Using Heart Rate Variability	EVIDENCE-BASED COMPLEMENTARY AND ALTERNATIVE MEDICINE	WOS:000336287200001
265	2014	Liu, PY; Tian, Y; Xu, SY	Mediated protective effect of electroacupuncture pretreatment by miR-214 on myocardial ischemia/reperfusion injury	JOURNAL OF GERIATRIC CARDIOLOGY	WOS:000346971000005
266	2014	Wang, Y; Wang, W; Li, D; Li, JQ; Dai, JY; Liu, YF; Li, CR; Zhang, XL; Rong, PJ; Chen, YG	The Beneficial Effect of Electro-acupuncture Given at PC6 (Neiguan-point) by the Increase in Cardiac Transient Outward K plus Current Channel Which Depends on the Gene and Protein Expressions in Artificially Induced Myocardial Ischemia Rats	ACUPUNCTURE & ELECTRO-THERAPEUTICS RESEARCH	WOS:000348687000003
267	2014	Yang, XC; Xiong, XJ; Yang, GY; Wang, J	Effectiveness of Stimulation of Acupoint KI 1 by Artemisia vulgaris (Moxa) for the Treatment of Essential Hypertension: A Systematic Review of Randomized Controlled Trials	EVIDENCE-BASED COMPLEMENTARY AND ALTERNATIVE MEDICINE	WOS:000333302600001
268	2014	Zhang, J; Song, JG; Xu, J; Chen, XM; Yin, PH; Lv, X; Wang, XR	ERK1/2-Egr-1 Signaling Pathway-Mediated Protective Effects of Electroacupuncture in a Mouse Model of Myocardial Ischemia-Reperfusion	EVIDENCE-BASED COMPLEMENTARY AND ALTERNATIVE MEDICINE	WOS:000336139800001
269	2013	Wang, J; Xiong, XJ; Liu, W	Acupuncture for essential hypertension	INTERNATIONAL JOURNAL OF CARDIOLOGY	WOS:000327140900008
270	2013	Li, J; Zheng, H; Zhao, L; Li, Y; Zhang, Y; Chang, XR; Wang, RH; Shi, J; Cui, J; Huang, YL; Li, X; Chen, J; Li, DH; Liang, FR	Acupuncture for patients with mild hypertension: study protocol of an open-label multicenter randomized controlled trial	TRIALS	WOS:000328751200002
271	2013	Kim, JH; Jung, HJ; Kim, TH; Lee, S; Kim, JE; Kang, KW; Jung, SY; Kim, AR; Park, HJ; Shin, MS; Shin, KM; Jung, HJ; Lee, SD; Hong, KE; Choi, SM	Auricular acupuncture for prehypertension and stage 1 hypertension: study protocol for a pilot multicentre randomised controlled trial	TRIALS	WOS:000325158700001
272	2013	Jonkman, FAM; Jonkman-Buidin, ML	Integrated approach to treatment-resistant atrial fibrillation: additional value of acupuncture	ACUPUNCTURE IN MEDICINE	WOS:000323719800013
273	2013	Li, M; Tjen-A-Looi, SC; Guo, ZL; Longhurst, JC	Electroacupuncture modulation of reflex hypertension in rats: role of cholecystokinin octapeptide	AMERICAN JOURNAL OF PHYSIOLOGY-REGULATORY INTEGRATIVE AND COMPARATIVE PHYSIOLOGY	WOS:000323440900009
274	2013	Zhang, CR; Xia, CM; Jiang, MY; Zhu, MX; Zhu, JM; Du, DS; Liu, M; Wang, J; Zhu, DN	Repeated electroacupuncture attenuating of apelin expression and function in the rostral ventrolateral medulla in stress-induced hypertensive rats	BRAIN RESEARCH BULLETIN	WOS:000324442800008
275	2013	Zhang, J; Jia, XH; Xu, ZW; Ding, FP; Zhou, X; Fu, H; Liu, Y; Ou, LL; Li, ZJ; Kong, DL	Improved mesenchymal stem cell survival in ischemic heart through electroacupuncture	CHINESE JOURNAL OF INTEGRATIVE MEDICINE	WOS:000322389900003
276	2013	Brook, RD; Appel, LJ; Rubenfire, M; Ogedegbe, G; Bisognano, JD; Elliott, WJ; Fuchs, FD; Hughes, JW; Lackland, DT; Staffileno, BA; Townsend, RR; Rajagopalan, S	Beyond Medications and Diet: Alternative Approaches to Lowering Blood Pressure A Scientific Statement From the American Heart Association	HYPERTENSION	WOS:000319162800041
277	2013	Her, AY; Kim, YH; Ryu, SM; Cho, JH	Cardiac Tamponade Complicated by Acupuncture: Hemopericardium due to Shredded Coronary Artery Injury	YONSEI MEDICAL JOURNAL	WOS:000317942600037
278	2013	Redington, KL; Disenhouse, T; Li, J; Wei, C; Dai, XJ; Gladstone, R; Manlhiot, C; Redington, AN	Electroacupuncture reduces myocardial infarct size and improves post-ischemic recovery by invoking release of humoral, dialyzable, cardioprotective factors	JOURNAL OF PHYSIOLOGICAL SCIENCES	WOS:000318170400007
279	2013	Tjen-A-Looi, SC; Guo, ZL; Li, M; Longhurst, JC	Medullary GABAergic mechanisms contribute to electroacupuncture modulation of cardiovascular depressor responses during gastric distention in rats	AMERICAN JOURNAL OF PHYSIOLOGY-REGULATORY INTEGRATIVE AND COMPARATIVE PHYSIOLOGY	WOS:000315677200001
280	2013	Cevik, C; Iseri, SO	The Effect of Acupuncture on High Blood Pressure of Patients Using Antihypertensive Drugs	ACUPUNCTURE & ELECTRO-THERAPEUTICS RESEARCH	WOS:000317439800001
281	2013	Chen, HY; Dai, JP; Zhang, XZ; Wang, K; Huang, SH; Cao, QT; Wang, H; Liang, YH; Shi, CY; Li, MY; Ha, TT; Ai, L; Li, SW; Ma, J; Wei, WJ; You, YB; Liu, ZY; Tian, J; Bai, LJ	Hypothalamus-Related Resting Brain Network Underlying Short-Term Acupuncture Treatment in Primary Hypertension	EVIDENCE-BASED COMPLEMENTARY AND ALTERNATIVE MEDICINE	WOS:000320235800001
282	2013	Cheng, ZD; Li, CR; Shao, XJ; Rong, PJ; Zhang, XQ; Liang, FR; Li, Y; Chen, YG	The Impacts of Along-Channel Acupuncture on the Protein Expressions of the Chloride Channel of the Rats with Myocardial Ischemia	EVIDENCE-BASED COMPLEMENTARY AND ALTERNATIVE MEDICINE	WOS:000321638500001
283	2013	Kaneko, S; Watanabe, M; Takayama, S; Numata, T; Seki, T; Tanaka, J; Kanemura, S; Kagaya, Y; Ishii, T; Kimura, Y; Yaegashi, N	Heart Rate Variability and Hemodynamic Change in the Superior Mesenteric Artery by Acupuncture Stimulation of Lower Limb Points: A Randomized Crossover Trial	EVIDENCE-BASED COMPLEMENTARY AND ALTERNATIVE MEDICINE	WOS:000327612300001
284	2013	Zhang, Q; Tan, YY; Zhang, XK	Electroacupuncture Improves Cardiac Baroreflex Sensitivity and Heart Rate Variability in Diabetic Rats	DIABETES	WOS:000209473602603
285	2013	Yu, LL; Scherlag, BJ; Li, SL; Fan, YQ; Dyer, J; Male, S; Varma, V; Sha, Y; Stavrakis, S; Po, SS	Low-level transcutaneous electrical stimulation of the auricular branch of the vagus nerve: A noninvasive approach to treat the initial phase of atrial fibrillation	HEART RHYTHM	WOS:000315773000023
286	2013	Bergmann, NB; Ballegaard, SB; Bech, PB; Hjalmarsson, AH; Krogh, JK; Gyntelberg, FG; Faber, JF	The effect of daily self-measurement of Pressure Pain Sensitivity followed by acupressure on depression and Quality of Life (QOL), in Ischemic Heart Disease (IHD): a prospective RCT	EUROPEAN HEART JOURNAL	WOS:000327744604670
287	2013	Wang, J; Xiong, XJ	Evidence-Based Chinese Medicine for Hypertension	EVIDENCE-BASED COMPLEMENTARY AND ALTERNATIVE MEDICINE	WOS:000320547900001
288	2013	Wang, YJ; Hsu, CC; Yeh, ML; Lin, JG	Auricular Acupressure to Improve Menstrual Pain and Menstrual Distress and Heart Rate Variability for Primary Dysmenorrhea in Youth with Stress	EVIDENCE-BASED COMPLEMENTARY AND ALTERNATIVE MEDICINE	WOS:000328777000001
289	2013	Xu, LX; Xu, H; Gao, W; Wang, W; Zhang, H; Lu, DP	Treating Angina Pectoris By Acupuncture Therapy	ACUPUNCTURE & ELECTRO-THERAPEUTICS RESEARCH	WOS:000317439800002
290	2013	Wang, DJ; Qin, X; Luo, P; Zhang, RQ; Wang, HC; Cao, F	ELECTROACUPUNCTURE PRETREATMENT AMELIORATES MYOCARDIAL ISCHEMIA/REPERFUSION INJURY THROUGH REGULATION OF CANNABINOID RECEPTOR TYPE 2	HEART	WOS:000331272900727
291	2012	Chen, J; Ren, YL; Tang, Y; Li, ZJ; Liang, FR	Acupuncture therapy for angina pectoris: a systematic review	JOURNAL OF TRADITIONAL CHINESE MEDICINE	WOS:000312481000001
292	2012	Dow, J; Painovich, J; Hale, SL; Tjen-A-Looi, S; Longhurst, JC; Kloner, RA	Absence of Actions of Commonly Used Chinese Herbal Medicines and Electroacupuncture on Myocardial Infarct Size	JOURNAL OF CARDIOVASCULAR PHARMACOLOGY AND THERAPEUTICS	WOS:000310742300008
293	2012	Tong, YQ; Yu, QP; Leng, Y	Chinese Herbal Fomentation at the Yongquan Point (K1): A Potential Hypotensive Regimen	JOURNAL OF ALTERNATIVE AND COMPLEMENTARY MEDICINE	WOS:000311889600012
294	2012	Shin, KM; Park, JE; Liu, Y; Jung, HJ; Jung, SY; Lee, MH; Kang, KW; Yook, TH; Choi, SM	Efficacy of moxibustion for pre- or stage I hypertension: study protocol for a pilot randomized controlled trial	TRIALS	WOS:000314494400001
295	2012	Kim, HM; Cho, SY; Park, SU; Sohn, IS; Jung, WS; Moon, SK; Park, JM; Ko, CN; Cho, KH	Can Acupuncture Affect the Circadian Rhythm of Blood Pressure? A Randomized, Double-Blind, Controlled Trial	JOURNAL OF ALTERNATIVE AND COMPLEMENTARY MEDICINE	WOS:000309958600004
296	2012	Silverdal, J; Mourtzinis, G; Stener-Victorin, E; Mannheimer, C; Manhem, K	Antihypertensive effect of low-frequency transcutaneous electrical nerve stimulation (TENS) in comparison with drug treatment	BLOOD PRESSURE	WOS:000309290000008
297	2012	Zhang, HH; Chen, J; Xia, CM; Jiang, MY; Wang, J; Cao, YX; Shen, LL; Wang, MY; Zhu, DN	Protective effects of electroacupuncture on cardiac function in rats subjected to thoracic surgery trauma	BRAIN RESEARCH BULLETIN	WOS:000308524100010
298	2012	Backer, M; Schaefer, F; Siegler, N; Balzer, S; Michalsen, A; Langhorst, J; Dobos, GJ	Impact of stimulation dose and personality on autonomic and psychological effects induced by acupuncture	AUTONOMIC NEUROSCIENCE-BASIC & CLINICAL	WOS:000309310800007
299	2012	Lai, XS; Wang, JY; Nabar, NR; Pan, SQ; Tang, CZ; Huang, Y; Hao, MF; Yang, ZH; Ma, CM; Zhang, J; Chew, H; He, ZQ; Yang, JJ; Su, BG; Zhang, J; Liang, J; Sneed, KB; Zhou, SF	Proteomic Response to Acupuncture Treatment in Spontaneously Hypertensive Rats	PLOS ONE	WOS:000308738500038
300	2012	Ni, XL; Xie, YN; Wang, Q; Zhong, HX; Chen, M; Wang, F; Xiong, LZ	Cardioprotective effect of transcutaneous electric acupoint stimulation in the pediatric cardiac patients: a randomized controlled clinical trial	PEDIATRIC ANESTHESIA	WOS:000306001300013
301	2012	Zhou, W; Ko, Y; Benharash, P; Yamakawa, K; Patel, S; Ajijola, OA; Mahajan, A	Cardioprotection of electroacupuncture against myocardial ischemia-reperfusion injury by modulation of cardiac norepinephrine release	AMERICAN JOURNAL OF PHYSIOLOGY-HEART AND CIRCULATORY PHYSIOLOGY	WOS:000303657500006
302	2012	Anderson, B; Nielsen, A; McKee, D; Jeffres, A; Kligler, B	ACUPUNCTURE AND HEART RATE VARIABILITY: A SYSTEMS LEVEL APPROACH TO UNDERSTANDING MECHANISM	EXPLORE-THE JOURNAL OF SCIENCE AND HEALING	WOS:000301395100010
303	2012	Li, J; Li, J; Chen, ZB; Liang, FX; Wu, S; Wang, H	The influence of PC6 on cardiovascular disorders: a review of central neural mechanisms	ACUPUNCTURE IN MEDICINE	WOS:000300887400011
304	2012	Al-Kasasbeh, R; Korenevskiy, N; Ionescou, F; Alshamasin, M; Kuzmin, A	Prediction and prenosological diagnostics of heart diseases based on energy characteristics of acupuncture points and fuzzy logic	COMPUTER METHODS IN BIOMECHANICS AND BIOMEDICAL ENGINEERING	WOS:000305021200001
305	2012	Gao, XY; Liu, K; Zhu, B; Litscher, G	Sino-European Transcontinental Basic and Clinical High-Tech Acupuncture Studies-Part 1: Auricular Acupuncture Increases Heart Rate Variability in Anesthetized Rats	EVIDENCE-BASED COMPLEMENTARY AND ALTERNATIVE MEDICINE	WOS:000301377700001
306	2012	Dow, JS; Painovich, J; Hale, SL; Longhurst, JC; Tjen-A-Looi, S; Kloner, RA	Effects of Commonly Used Chinese Herbal Medicines and Electroacupuncture on Experimental Myocardial Infarct Size	FASEB JOURNAL	WOS:000310711301392
307	2012	Oh, YI; Yang, EJ; Choi, SM; Kang, CW	The Effect of Electroacupuncture on Insulin-Like Growth Factor-I and Oxidative Stress in an Animal Model of Renal Failure-Induced Hypertension	KIDNEY & BLOOD PRESSURE RESEARCH	WOS:000314461100031
308	2012	Severcan, C; Cevik, C; Acar, HV; Sivri, ABC; Setenay, S; Gecioglu, E; Pasaoglu, OT; Gunduztepe, Y	The Effects of Acupuncture on the Levels of Blood Pressure and Nitric Oxide in Hypertensive Patients	ACUPUNCTURE & ELECTRO-THERAPEUTICS RESEARCH	WOS:000313861000002
309	2012	Zhou, W; Longhurst, JC	Neuroendocrine Mechanisms of Acupuncture in the Treatment of Hypertension	EVIDENCE-BASED COMPLEMENTARY AND ALTERNATIVE MEDICINE	WOS:000298809000001
310	2012	Yang, C; Wei, C	THE SHORT-TERM PHYSIOLOGICAL EFFECTS ON HEART RATE VARIABILITY AND DIGITAL INFRARED THERMOGRAPH VIA ACUPUNCTURE ON COLLEGIATE FEMALE STUDENTS WITH PRIMARY INSOMNIA	SLEEP	WOS:000312996501172
311	2011	Ernst, E; Zhang, JH	Cardiac tamponade caused by acupuncture: A review of the literature	INTERNATIONAL JOURNAL OF CARDIOLOGY	WOS:000291477400014
312	2011	Jones, AYM; Kwan, YL; Leung, NTF; Yu, RPW; Wu, CMY; Warburton, DER	ELECTRICAL STIMULATION OF ACUPUNCTURE POINTS AND BLOOD PRESSURE RESPONSES TO POSTURAL CHANGES: A PILOT STUDY	AMERICAN JOURNAL OF CRITICAL CARE	WOS:000290026900002
313	2011	Kurono, Y; Minagawa, M; Ishigami, T; Yamada, A; Kakamu, T; Hayano, J	Acupuncture to Danzhong but not to Zhongting increases the cardiac vagal component of heart rate variability	AUTONOMIC NEUROSCIENCE-BASIC & CLINICAL	WOS:000290606500024
314	2011	Alraek, T; Tan, CO	Acupuncture and heart rate variability	ACUPUNCTURE IN MEDICINE	WOS:000289080400004
315	2011	Lomuscio, A; Belletti, S; Battezzati, PM; Lombardi, F	Efficacy of Acupuncture in Preventing Atrial Fibrillation Recurrences After Electrical Cardioversion	JOURNAL OF CARDIOVASCULAR ELECTROPHYSIOLOGY	WOS:000288127500001
316	2011	Wright, CL; Aickin, M	Improvement of menopausal symptoms with acupuncture not reflected in changes to heart rate variability	ACUPUNCTURE IN MEDICINE	WOS:000289080400009
317	2011	Hwang, HS; Kim, YS; Ryu, YH; Lee, JE; Lee, YS; Yang, EJ; Choi, SM; Lee, MS	Electroacupuncture Delays Hypertension Development through Enhancing NO/NOS Activity in Spontaneously Hypertensive Rats	EVIDENCE-BASED COMPLEMENTARY AND ALTERNATIVE MEDICINE	WOS:000293356200001
318	2011	Kim, E; Cho, JH; Jung, WS; Lee, S; Pak, SC	Effect of Acupuncture on Heart Rate Variability in Primary Dysmenorrheic Women	AMERICAN JOURNAL OF CHINESE MEDICINE	WOS:000289154800003
319	2011	Kim, JH; Kim, SH; Lee, YJ; Hong, JS; Ahn, R; Hong, ES	Hemopericardium Following Acupuncture	YONSEI MEDICAL JOURNAL	WOS:000285571000031
320	2011	Ng, MCS; Jones, AYM; Cheng, LC	The Role of Acu-TENS in Hemodynamic Recovery after Open-Heart Surgery	EVIDENCE-BASED COMPLEMENTARY AND ALTERNATIVE MEDICINE	WOS:000293409600001
321	2011	Xiong, X; You, C; Feng, QC; Yin, T; Chen, ZB; Ball, P; Wang, LX	Pulse Width Modulation Electro-Acupuncture on Cardiovascular Remodeling and Plasma Nitric Oxide in Spontaneously Hypertensive Rats	EVIDENCE-BASED COMPLEMENTARY AND ALTERNATIVE MEDICINE	WOS:000293567700001
